# Supplementary material for: Replicative aging is associated with loss of genetic heterogeneity from extrachromosomal circular DNA in Saccharomyces cerevisiae
Source: Nucleic Acids Res. 2020 Jul 1;48(14):7883–98. doi: 10.1093/nar/gkaa545 (PMC7430651; doi:10.1093/nar/gkaa545)
Supplement: gkaa545_Supplemental_Files [file gkaa545_supplemental_files.zip]

Archive with 11 entries (11 files):
- Supplementary_file_S1.fa
- Supplementary_table_S1.txt
- Supplementary_table_S2.txt
- Supplementary_table_S3.txt
- Supplementary_table_S4.txt
- Supplementary_table_S5.txt
- Supplementary_table_S6.txt
- Supplementary_table_S7.txt
- Supplementary_table_S8.txt
- Supplementary_table_S9.txt
- supplements_merged.pdf
