# Supplementary material for: Replicative aging is associated with loss of genetic heterogeneity from extrachromosomal circular DNA in Saccharomyces cerevisiae
Source: Nucleic Acids Res. 2020 Jul 1;48(14):7883–98. doi: 10.1093/nar/gkaa545 (PMC7430651; doi:10.1093/nar/gkaa545)
Supplement: gkaa545_Supplemental_Files [file gkaa545_supplemental_files.zip › Supplementary_file_S1.fa]

>tel_seq
TAGGGCTATTTAGGGCTATGTAGAAGTGCTGTAGGGCTAAAGAACAGGGTTTCATTTTCATTTTTTTTTTTTAATTTCGGTCAGAAAGCCGGGTAAGGTA
TGACAGCGAGAGTAGAGGTAGATGTGAGAGAGTGTGTGGGTATATATATGTCACTGTATTGCATGCTGGATGGTGTTAGACAAGGCCGTAGGGACATATA
GCATCTAGGAAGTAACCTTGTACGAAAATAGGCAATATTTCCTGTTTAGGCGATTGTGACGCAGATTTTAGTCCAACGATCTAGCGTCAAGGAATTTTTT
TATAGTGGGACATTGCACCAAGGAAGTAACTTGATACGTCGTGGGTGAATGGGTCTGTTTTCTTATTCGGCGGGGTAATACATTTTTGGGGGAAGTTTGT
CTGTCTGACGCGCCATATGTAGGTACGCCAAAAAGGGCTCCTCTACTTCGAAGCGCGAGGTCGTATACCTAATAAGGAAATGTAATTTATAACTTTCTAT
TATATTGGTCTTTTCGAGAGCGGAAGAAGTTGTAGGCTAAGCGCAGGCTAAGCGTAGGTCCATATTTAAAGTATCCAAGAGAATATCCACGAAGCGGCTG
AGCAACGAACAGAATCCTGGTTCTCCTCGACTAAGCAGATAGTTAAGATACTGTGCACCATGGAAATTGAAAACGAAAGTACGTACCGACTACTTTATTT
TTGCAGGCCGGAAATCAAGCGATGAATGAGACATCCTTCTGTTTTCTATGTTGGGACAGACAGTCGCTTATCTTAGTGAGATTTCTTATTAACTGAATTT
TCTTTGCTGCTGCTGGAGATTTGCACCTGCATAGCGCAGATTCTGCTTCTTCTCAATAGAGTAGCTTAATTATTACATTCTTAGATGATGATAAGACGGA
AACTGGACAATCTTTTGTTTATATTGATGGATTTCTTGTCAAAAAGCATAACAATCAACATACTATTGTTAATTTCGAAACTTACAAAAATAAAATGAAA
GTTTCCGATAGGCGTAAGTTTGAAAAAGCAAACTTTGACGAGTTTGAGTCGGCTCTAAATAACAAAAACGACTTGGTACATTGTCCCTCAATAACTTTAT
TTGAATCGATCCCCACGGAAGTGCGGTCATTCTACGAAGACGAAAAGTCTGGCCTAATCAAAGTGGTAAAATTCAGAACTGGTGCAATGGATAGGAAAAG
GTCTTTTGAAAAAATTGTCATTTCCGTCATGGTCGGGAAAAATGTACAAAAGTTCCTGACATTTGTTGAAGACGAACCAGATTTCCAGGGCGGACCAATC
CCTTCAAAGTATCTTATTCCCAAGAAAATCAACTTGATGGTCTACACGTTGTTTCAAGTGCATACTTTGAAATTCAATAGAAAGGATTACGATACCCTTT
CTCTTTTTTACCTCAACAGAGGATACTATAATGAGTTGAGTTTCCGTGTCCTGGAACGTTGTCACGAAATAGCGAGTGCCAGGCCGAACGACAGCTCTAC
GATGCGTACTTTCACTGACTTTGTTTCTGGCGCACCTATTGTAAGGAGTCTTCAGAAAAGCACCATAAGGAAATATGGGTACAATTTGGCACCCTACATG
TTCTTGTTACTACACGTAGATGAGCTATCGATTTTTTCTGCATACCAAGCAAGTTTACCTGGCGAAAAGAAAGTCGACACAGAGCGGCTGAAGCGTGATC
TATGCCCACGTAAACCCATTGAGATAAAGTACTTTTCACAGATATGTAACGATATGATGAACAAAAAAGACCGATTGGGTGATATTTTGCATATTATCTT
GCGAGCATGTGCGCTCAATTTCGGGGCGGGTCCCCGTGGTGGCGCTGGTGACGAAGAGGATCGATCTATTACGAATGAAGAACCCATTATTCCCTCTGTG
GACGAGCATGGCTTGAAAGTATGTAAGTTGCGTAGTCCTAACACTCCACGAAGACTCAGAAAAACACTAGATGCCGTGAAAGCTTTATTGGTGTCGTCTT
GTGCTTGTACTGCAAGGGATTTAGATATATTTGATGACACCAACGGCGTTGCAATGTGGAAATGGATCAAAATTCTGTACCACGAAGTAGCGCAGGAAAC
CACGCTGAAGGACTCTTATAGAATAACTTTGGTACCTTCTTCTGATGGTATATCAGTATGTGGAAAACTTTTTAATCGCGAGTATGTCCGCGGCTTTTAC
TTTGCATGCAAGGCTCAGTTCGATAACCTTTGGGGAGAGTTGAACAACTGCTTTTATATGCCTACAGTGGTTGATATTGCCAGCCTCATTTTGCGTAATC
GAGAAGTTTTGTTCAGAGAGCCAAAGCGAGGAATTGACGAGTATCTGGAAAACGATTCTTTTCTTCAAATGATACCTGTTAAATATCGTGAAATTGTGCT
GCCCAAGTTGAGAAGAGATACTAACAAAATGACCGCGGCTCTTAAAAATAAAGTCACTGTTGCAATTGACGAGCTTACGGTGCCACTTATGTGGATGGTC
CATTTTGCCGTAGGATACCCTTACCGTTATCCAGAGCTTCAGCTACTCGCTTTTGCCGGTCCTCAGCGCAACGTATACGTCGATGATACAACAAGACGCA
TCCAACTGTACACTGATTACAACAAGAACGGTTCATCGGAGCCTCGACTTAAGACGCTTGACGGACTCACTTCAGATTACGTGTTTTATTTTGTCACTGT
GCTAAGGCAAATGCAAATATGTGCGCTTGGTAACAGTTATGACGCTTTTAATCATGATCCTTGGATGGATGTGGTGGGATTTGAGGATCCAGATCAAGTA
ACAAATCGAGACATTTCGAGGATAGTTTTGTATTCCTACATGTTTCTGAATACCGCGAAGGGCTGTCTGGTTGAATACGCAACTTTTCGGCAGTACATGA
GGGAACTTCCGAAGAATGCACCTCAGAAGCTGAATTTTCGGGAGATGCGTCAGGGGTTGATTGCCCTAGGACGGCACTGCGTAGGTAGCAGATTTGAAAC
AGATTTGTACGAGTCGGCGACGAGTGAACTCATGGCCAATCATTCCGTTCAAACAGGGCGAAATATTTACGGTGTGGATTCCTTTTCGTTAACTAGTGTC
AGTGGGACGACCGCCACTTTATTGCAGGAACGAGCTTCCGAGCGCTGGATTCAATGGTTAGGCCTTGAAAGCGACTACCATTGTTCATTCTCTAGTACTC
GGAATGCGGAAGACGTAGTGGCAGGTGAGGCGGCGAGTTCAGATCATGATCAAAAAATTTCAAGAGTAACGCGAAAAAGGCCCCGAGAGCCCAAGAGTAC
AAACGATATCCTCGTCGCAGGCCAGAAACTCTTTGGCAGCTCCTTTGAATTCAGGGACTTGCATCAGTTGCGCTTATGTCATGAAATATACATGGCAGAC
ACACCCTCTGTGGCAGTACAGGCCCCACCGGGCTATGGTAAGACGGAGTTATTTCATCTCCCCTTGATAGCACTGGCGTCTAAGGGCGACGTGAAATATG
TGTCGTTTCTGTTTGTACCGTACACAGTGTTGCTTGCTAATTGCATGATCAGGTTGAGCCGATGCGGTTGCTTGAATGTGGCCCCTGTAAGAAACTTTAT
TGAAGAAGGTTGCGATGGCGTTACTGATTTATACGTGGGGATCTACGATGATCTTGCTAGCACTAATTTCACAGACAGGATAGCTGCGTGGGAGAATATT
GTTGAGTGCACCTTTAGGACCAACAACGTAAAATTGGGTTACCTCATTGTAGATGAGTTTCACAACTTTGAAACGGAGGTCTACCGGCAGTCGCAATTTG
GGGGCATAACTAACCTTGATTTTGACGCTTTTGAGAAAGCAATCTTTTTGAGCGGCACAGCACCTGAGGCTGTAGCTGATGCTGCGTTGCAGCGTATTGG
GCTTACGGGACTGGCCAAGAAGTCGATGGACATCAACGAGCTCAAACGGTCGGAAGATCTCAGCAGAGGTCTATCCAGCTATCCAACACGGATGTTTAAT
CTAATCAAGGAGAAATCCGAGGTGCCTTTAGGGCATGTTCATAAAATTTGGAAGAAAGTGGAATCACAGCCCGAAGAAGCACTGAAGCTTCTTTTAGCCC
TCTTTGAAATTGAACCAGAGTCGAAGGCCATTGTAGTTGCAAGCACAACCAACGAAGTGGAAGAATTGGCCTGCTCTTGGAGAAAGTATTTTAGGGTGGT
ATGGATACACGGGAAGCTGGGTGCTGCAGAAAAGGTGTCTCGCACAAAGGAGTTTGTCACTGACGGTAGCATGCGAGTTCTCATCGGAACGAAATTAGTG
ACTGAAGGAATTGACATTAAGCAATTGATGATGGTGATCATGCTTGATAATAGACTTAATATTATTGAGCTCATTCAAGGCGTAGGGAGACTAAGAGATG
GGGGCCTCTGTTATCTATTATCTAGAAAAAACAGTTGGGCGGCAAGGAATCGTAAGGGTGAATTACCACCGATTAAGGAAGGCTGTATAACCGAACAGGT
ACGCGAGTTCTATGGACTTGAATCAAAGAAAGGAAAAAAGGGCCAGCATGTTGGATGCTGTGGCTCCAGGACAGACCTGTCTGCTGACACAGTGGAACTG
ATAGAAAGAATGGACAGATTGGCTGAAAAACAGGCGACAGCTTCCATGTCGATCATTGCGTTACCGTCTAGCTTCCAGGAGAGCAATAGCAGTGACAGGT
GCAGAAAGTATTGCAGCAGTGATGAGGACAGCGACACGTGCATTCATGGTAGTGCTAATGCCAGTACCAATGCGACTACCAACTCCAGCACTAATGCTAC
TACCACTGCCAGCACCAACGTCAGGACTAGTGCTACTACCACTGCCAGCATCAACGTCAGGACTAGTGCGATTACCACTGAAAGTACCAACTCCAGCACT
AATGCTACTACCACTGCCAGCACCAACGTCAGGACTAGTGCTACTACCACTGCCAGCATCAACGTCAGGACTAGTGCGACTACCACTGAAAGTACCAACT
CCAACACTAGTGCTACTACCACCGAAAGTACCGACTCCAACACTAGTGCTACTACCACCGAAAGTACCGACTCCAACACTAGTGCTACTACCACTGCTAG
CACCAACTCCAGCACTAATGCCACTACCACTGCTAGCACCAACTCCAGCACTAATGCCACTACCACTGAAAGTACCAACGCTAGTGCCAAGGAGGACGCC
AATAAAGATGGCAATGCTGAGGATAATAGATTCCATCCAGTCACCGACATTAACAAAGAGTCGTATAAGCGGAAAGGGAGTCAAATGGTTTTGCTAGAGA
GAAAGAAACTGAAAGCACAATTTCCCAATACTTCCGAGAATATGAATGTCTTACAGTTTCTTGGATTTCGGTCTGACGAAATTAAACATCTTTTCCTCTA
TGGTATTGACGTATACTTCTGCCCAGAGGGAGTATTCACACAATACGGATTATGCAAGGGCTGTCAAAAGATGTTCGAGCTCTGTGTCTGTTGGGCTGGC
CAGAAAGTATCGTATCGGAGGATGGCTTGGGAAGCACTAGCTGTGGAGAGAATGCTGCGAAATGACGAGGAATACAAAGAATACTTGGAAGACATCGAGC
CATATCATGGGGACCCTGTAGGATATTTGAAATATTTTAGCGTAAAAAGGGGAGAGATCTACTCTCAGATACAGAGAAATTATGCTTGGTACCTGGCCAT
TACTAGAAGAAGAGAAACAATTAGTGTATTGGATTCGACAAGAGGCAAGCAAGGGAGCCAAGTTTTCCGCATGTCTGGAAGGCAGATCAAAGAGTTGTAT
TATAAAGTATGGAGCAACTTGCGTGAATCGAAGACAGAGGTGCTGCAGTACTTTTTGAACTGGGACGAGAAAAAGTGCCGGGAAGAATGGGAGGCAAAAG
ACGATACGGTCTTTGTGGAAGCGCTCGAGAAAGTTGGAGTTTTTCAGCGTTTGCGTTCCATGACGAGCGCTGGACTGCAGGGTCCGCAGTACGTCAAGCT
GCAGTTTAGCAGGCATCATCGACAGTTGAGGAGCAGATATGAATTAAGTCTAGGAATGCACTTGCGAGATCAGCTTGCGCTGGGAGTTACCCCATCTAAA
GTGCCGCATTGGACGGCATTCCTGTCGATGCTGATAGGGCTGTTCTACAATAAAACATTTCGGCAGAAACTGGAATATCTTTTGGAGCAGATTTCGGAGG
TGTGGTTGTTACCACATTGGCTTGATTTGGCAAACGTTGAAGTTCTCGCTGCAGATAACACGAGGGTACCGCTGTACATGCTGATGGTAGCGGTTCACAA
AGAGCTGGATAGCGATGATGTTCCAGACGGTAGATTTGATATAATATTACTATGTAGAGATTCGAGCAGAGAAGTTGGAGAGTGAAGGAAATTGTTGTTA
CGAAAGTCAGTGATTATGTATTGTGTAGTATAGTATATTGTAAGAAATTTTTTTTTCTAGGGAATATGCGTTTTGATGTAGTAGTATTTCACTGTTTTGA
TTTAGTGTTTGTTGCACGGCAGTAGCGAGAGACAAGTGGGAAAGAGTAGGATAAAAAGACAATCTATAAAAAGTAAACATAAAATAAAGGTAGTAAGTAG
CTTTTGGTTGAACATCCGGGTAAGAGACAACAGGGCTTGGAGGAGACGTACATGAGGGCTATTT
