# Supplementary material for: Replicative aging is associated with loss of genetic heterogeneity from extrachromosomal circular DNA in Saccharomyces cerevisiae
Source: Nucleic Acids Res. 2020 Jul 1;48(14):7883–98. doi: 10.1093/nar/gkaa545 (PMC7430651; doi:10.1093/nar/gkaa545)
Supplement: gkaa545_Supplemental_Files [file gkaa545_supplemental_files.zip › Supplementary_table_S1.txt]

Population	young	progeny	aged
2	1.00011E6	1.0003E6	0.64568E6
3	1.000644E6	1.0002E6	0.64515E6
4	0.9996E6	0.999924E6	0.6254E6
5	1.0002E6	1.00011E6	1.03E6
