# Supplementary material for: Replicative aging is associated with loss of genetic heterogeneity from extrachromosomal circular DNA in Saccharomyces cerevisiae
Source: Nucleic Acids Res. 2020 Jul 1;48(14):7883–98. doi: 10.1093/nar/gkaa545 (PMC7430651; doi:10.1093/nar/gkaa545)
Supplement: gkaa545_Supplemental_Files [file gkaa545_supplemental_files.zip › Supplementary_table_S3.txt]

chrom	start	end	discordant	soft-clipped	meancov	covstd	start_ratio	end_ratio	continuity	sgd_features	sgd_complete	orf	orf_complete	length	segregation	pipeline	samples	MEP
chrIV	338268	352701	4	4	3.869950807177995	2.257099589393042	1.0	1.0	0.030277835515831776	SYO1,YDL062W,RPS29B,TSR1,OriDB,RAD59,USO1,YDL057W	T,T,T,T,T,T,T,T	YDL063C,YDL062W,YDL061C,YDL060W,YDL059C,YDL058W,YDL057W	T,T,T,T,T,T,T	14433	I	Realign	Y4;P5;A2;A5;Y2;P2	MEP
chrXI	101391	111977	5	9	8.293122992631778	4.865284309183188	1.0	1.0	0.0	intron,FAS1,PRS1,RPL17A,COY1	T,F,T,T,F	YKL182W,YKL181W,YKL180W,YKL179C	F,T,T,F	10586	I	Realign	P5;P3;A2;Y5;A5;Y2;A3;Y3;P2	MEP
chrXII	1071634	1072103	6	12	2085.110874200426	797.7336691507242	0.39443444536314176	0.3516284148654528	0.0	OriDB,YLR466C-B,telomere	F,F,F	YLR466C-B	F	469	I	Realign	P5;A2;Y5;A5;A3;Y3;P4;A4	MEP
chrI	163037	164139	0	6	1396.764939028963	761.2807260953896	0.3329550951894838	0.44289389373568255	0.0	OriDB,LTR_retrotransposon,LTR_retrotransposon	F,F,F	.	F	1102	V	Realign	A2	MEP
chrII	216704	221134	108	33	73.16027088036118	14.08438136987997	1.0	0.9716704656463692	0.0	long_terminal_repeat,long_terminal_repeat,LDB7,YBL006W-A,PDR3,LTR_retrotransposon,LTR_retrotransposon	T,F,F,T,T,F,F	YBL006C,YBL006W-A,YBL005W	F,T,T	4430	V	Realign	A5	MEP
chrII	691064	701410	736	124	171.71283587860046	37.208296909706434	1.0	0.9999521645539344	0.0	ABD1,PRP5,YBR238C,ERT1,THI2,OriDB	F,T,T,T,F,F	YBR236C,YBR237W,YBR238C,YBR239C,YBR240C	F,T,T,T,F	10346	V	Realign	A4	MEP
chrIII	65514	65578	33643	1125	1263013.703125	369551.6989913539	0.8711489404315481	0.8711489404315481	0.0	RRP7	F	YCL031C	F	64	V	Realign	A5	MEP
chrIV	74492	75519	18	10	12.499513145082764	3.066727837068838	0.9993016759776536	1.0	0.0	PRR2	F	YDL214C	F	1027	V	Realign	A5	MEP
chrIV	538809	542807	10	9	8.566533266633316	3.24433558598153	1.0	1.0	0.0	RSM10,NRG1,YDR042C	T,F,T	YDR041W,YDR043C,YDR042C	T,F,T	3998	V	Realign	A5	MEP
chrIV	981170	982004	2	6	635.0647482014389	621.5590058281963	0.9996476909074896	0.451626689459907	0.0	long_terminal_repeat,LTR_retrotransposon,LTR_retrotransposon	T,F,F	.	F	834	V	Realign	A5	MEP
chrIV	982598	982953	8	2	271.25070422535214	246.92208206675264	0.2981132075471698	0.2499977456152216	0.0	LTR_retrotransposon,LTR_retrotransposon	F,F	.	F	355	V	Realign	A5	MEP
chrIV	983380	984252	8	8	1517.6674311926606	279.6628244177104	0.41966661054049503	0.4290765248069889	0.0	LTR_retrotransposon,LTR_retrotransposon	F,F	.	F	872	V	Realign	A5	MEP
chrIV	984128	984293	8	2	1575.1757575757574	216.02407137239325	0.3822715966475659	0.4007182098646621	0.0	LTR_retrotransposon,LTR_retrotransposon	F,F	.	F	165	V	Realign	A5	MEP
chrIV	984498	984638	8	1	1150.3785714285714	85.39450198571191	0.3546118618663096	0.6422095280974759	0.0	LTR_retrotransposon,LTR_retrotransposon	F,F	.	F	140	V	Realign	A5	MEP
chrIV	985522	987167	6	21	1593.5284989053464	313.8864325221049	0.3983971401955039	0.37566766366992016	0.0035410764872521256	OriDB,long_terminal_repeat,long_terminal_repeat,LTR_retrotransposon,LTR_retrotransposon,LTR_retrotransposon,LTR_retrotransposon	F,T,F,F,F,F,F	.	F	1645	V	Realign	A5	MEP
chrIV	986353	986667	6	6	2048.860168863872	180.48638128558247	0.2548033941341243	0.2607620131461098	0.0	LTR_retrotransposon,LTR_retrotransposon	F,F	.	F	314	V	Realign	A5	MEP
chrIV	986606	987251	6	5	1068.215503875969	660.4424439533952	0.37280926890078464	0.09609778342372274	0.05426356589147287	OriDB,long_terminal_repeat,long_terminal_repeat,LTR_retrotransposon,LTR_retrotransposon,LTR_retrotransposon,LTR_retrotransposon	F,T,F,F,F,F,F	.	F	645	V	Realign	A5	MEP
chrIV	992141	992642	2	5	1155.443113772455	505.627523847092	0.3591092235996428	1.0	0.0	OriDB,long_terminal_repeat,LTR_retrotransposon,LTR_retrotransposon	F,T,F,F	.	F	501	V	Realign	A5	MEP
chrIX	308666	310340	8	20	7.757467144563919	2.8862889797260465	1.0	1.0	0.0005973715651135006	OriDB,YIL024C,YKE4	F,F,F	YIL024C,YIL023C	F,F	1674	V	Realign	A5	MEP
chrVIII	28534	34264	145	72	54.364397905759155	9.81708039945786	1.0	0.991757474154792	0.0	VMR1,YHL034W-A,SBP1	F,T,T	YHL035C,YHL034W-A,YHL034C	F,T,T	5730	V	Realign	A2	MEP
chrVIII	544600	545484	4	6	1092.9450388373841	313.9619697023326	0.4309661419131379	0.3998383210789429	0.0	LTR_retrotransposon,LTR_retrotransposon	F,F	.	F	884	V	Realign	A5	MEP
chrVIII	545081	545967	4	8	1213.5942029996013	397.6504843126783	0.43162970376406784	0.4737828096418024	0.0	LTR_retrotransposon,LTR_retrotransposon	F,F	.	F	886	V	Realign	A5	MEP
chrX	596351	598887	6	6	4.429022082018927	2.034135348164998	1.0	1.0	0.014589905362776025	JSN1,BUD4	F,F	YJR091C,YJR092W	F,F	2536	V	Realign	A5	MEP
chrXI	250569	250627	2	6	24.91379310344828	3.534482758620689	0.9836623553437712	0.9836623553437712	0.0	HSL1	F	YKL101W	F	58	V	Realign	A5	MEP
chrXI	406293	410378	2	8	6.498164014687883	2.5495451021092266	1.0	1.0	0.0	HCS1,ATP7,PUT3	F,T,F	YKL017C,YKL016C,YKL015W	F,T,F	4085	V	Realign	A4	MEP
chrXII	595177	595651	0	34	2205.2742616033756	636.7608536147497	0.3298845631698329	0.2449391447634873	0.0	LTR_retrotransposon,LTR_retrotransposon	F,F	.	F	474	V	Realign	A5	MEP
chrXII	735910	735986	2995	4707	27405.46052631579	3948.074815456494	0.9998439855218564	0.9998439855218564	0.0	ACO1	F	YLR304C	F	76	V	Realign	A2	MEP
chrXIII	361449	361685	6	3	333.81779661016947	134.95578631371038	0.2190326346241689	0.3640072737274797	0.0	LTR_retrotransposon,LTR_retrotransposon	F,F	.	F	236	V	Realign	A4	MEP
chrXIII	361569	362781	6	9	444.2604622317183	63.06268836226985	0.3711731988183186	0.4889269883191858	0.0	long_terminal_repeat,YMR046W-A,LTR_retrotransposon,LTR_retrotransposon	F,F,F,F	YMR046W-A	F	1212	V	Realign	A4	MEP
chrXIV	101005	101985	0	10	295.6275510204082	90.55566027746806	0.2934727219382634	0.24774122518339456	0.0	LTR_retrotransposon,LTR_retrotransposon	F,F	.	F	980	V	Realign	A5	MEP
chrXVI	293636	299436	13	9	17.786206896551725	4.6392050551145845	1.0	0.9532307692307692	0.0	OriDB,YPL136W,ISU1,YPL135C-A,ODC1,GIP3	T,T,T,T,F,F	YPL136W,YPL135W,YPL135C-A,YPL134C,YPL137C	T,T,T,F,F	5800	V	Realign	A2	MEP
chrXVI	525539	526689	76	15	21.923478260869565	5.587195460970793	1.0	0.9979879275653925	0.0	HST2	F	YPL015C	F	1150	V	Realign	A3	MEP
chrII	111252	130937	70	51	56.43921767843536	18.646410431877182	0.9985952237607868	0.055016510033020063	SHP1,PTH2,intron,YBL055C,TOD6,YBL053W,SAS3,PIN4,SEC17,MOH1,RRT1,PTC3,EDE1	SHP1,PTH2,intron,YBL055C,TOD6,YBL053W,SAS3,PIN4,SEC17,MOH1,RRT1,PTC3,OriDB,EDE1	T,T,T,T,T,T,T,T,T,T,T,T,F,F	YBL058W,YBL057C,YBL055C,YBL054W,YBL053W,YBL052C,YBL051C,YBL050W,YBL049W,YBL048W,YBL056W,YBL047C	T,T,T,T,T,T,T,T,T,T,T,F	19685	IV	Realign	Y3	MEP
chrII	149576	149821	3	4	7.142857142857142	2.256962018072171	0.5503711558854719	1.0	0.0	APL3	F	YBL037W	F	245	IV	Realign	Y2	MEP
chrII	277146	277363	3	10	21.69585253456221	4.926148731400226	1.0	0.9609203798392988	0.0	GAL10	F	YBR019C	F	217	IV	Realign	Y3	MEP
chrII	412967	416053	17	15	33.180816591056384	6.1629184076603245	1.0	1.0	0.0	intron,MIS1,RPL19A,AAC3	T,F,T,F	YBR084W,YBR084C-A,YBR085W	F,T,F	3086	IV	Realign	Y3	MEP
chrII	426755	431685	18	20	20.08498985801217	4.869439185536828	1.0	0.9969325153374232	0.0	intron,YBR090C,TIM12,PHO3,PHO5	F,F,T,T,T	YBR090C,YBR091C,YBR092C,YBR093C	F,T,T,T	4930	IV	Realign	Y5	MEP
chrII	580299	581396	6	4	10.99817684594348	3.043590385921881	1.0	1.0	0.0	SMY2	F	YBR172C	F	1097	IV	Realign	Y4	MEP
chrII	644463	646206	2	6	11.787148594377511	5.2865145298273575	1.0	1.0	0.0	long_terminal_repeat,ERV15,AME1,tRNA_gene	F,T,F,T	YBR210W,YBR211C	T,F	1743	IV	Realign	Y4	MEP
chrII	695200	699318	28	27	23.11898980087421	5.5997227910810725	1.0	1.0	0.0	YBR238C,ERT1,OriDB	F,F,F	YBR238C,YBR239C	F,F	4118	IV	Realign	Y3	MEP
chrII	738494	739959	44	52	86.50443686006822	9.767824213743138	1.0	1.0	0.0006825938566552901	TSC10,REI1,SLM6,OriDB	T,F,F,F	YBR265W,YBR267W,YBR266C	T,F,F	1465	IV	Realign	Y4	MEP
chrII	752706	753268	17	8	16.174377224199286	3.739019756602549	1.0	0.9989949748743718	0.0017793594306049821	RIF1	F	YBR275C	F	562	IV	Realign	Y5	MEP
chrIII	102885	106912	1426	367	610.2287062329278	106.09446662485789	0.9996700238156724	1.0	0.01887260988328781	GBP2,SGF29,ILV6,STP22	F,T,T,T	YCL011C,YCL010C,YCL009C,YCL008C	F,T,T,T	4027	IV	Realign	Y4	MEP
chrIII	171818	174850	12	16	12.366094986807385	3.221261949973063	1.0	0.9976833976833976	0.00032981530343007914	intron,FEN2,RIM1,SYP1	T,F,T,F	YCR028C,YCR028C-A,YCR030C	F,T,F	3032	IV	Realign	Y3	MEP
chrIV	95729	101335	6599	3947	7786.396896182661	905.199743195578	1.0	1.0	0.0007135212272565109	OriDB,RTN2,ACK1,OriDB,MRPL11,TRM8,MGT1,YDL199C	F,F,T,F,T,T,T,F	YDL204W,YDL203C,YDL202W,YDL201W,YDL200C,YDL199C	F,T,T,T,T,F	5606	IV	Realign	Y3;Y5	MEP
chrIV	111892	124430	20463	3710	6612.017307385549	1303.963343289064	1.0	1.0	0.016243736867625667	SNF3,ARS_consensus_sequence,ARS,intron,ARF1,RPL35A,UFD2,RBS1,PPH22,NUS1	F,T,T,T,T,T,T,T,F,T	YDL194W,YDL192W,YDL191W,YDL190C,YDL189W,YDL188C,YDL193W	F,T,T,T,T,F,T	12538	IV	Realign	Y3;Y5	MEP
chrIV	162956	164665	4	2	5.441193680514921	2.3702540230813125	1.0	1.0	0.033352837916910474	NRP1,CDC36,FAP7	F,F,T	YDL167C,YDL165W,YDL166C	F,F,T	1709	IV	Realign	Y3	MEP
chrIV	165804	173839	136	42	66.74088363410081	14.64543195006152	0.999867637326274	0.9914893617021276	0.0	OriDB,CDC9,YDL163W,YDL162C,ENT1,MHF2,DHH1,YDL159W-A,STE7,YDL159C-B	T,F,T,T,T,T,T,T,F,T	YDL164C,YDL163W,YDL162C,YDL161W,YDL160C-A,YDL160C,YDL159W-A,YDL159W,YDL159C-B	F,T,T,T,T,T,T,F,T	8035	IV	Realign	Y3	MEP
chrIV	237276	239372	656	186	333.9437022900763	28.02508211432077	0.9998514910300582	0.9999072757618842	0.0	CDC48,HNT1	F,F	YDL126C,YDL125C	F,F	2096	IV	Realign	Y4	MEP
chrIV	404131	407258	22	29	26.120243044451552	3.627119038807207	1.0	0.9996551724137932	0.0	MRX9,YDL026W,RTK1,YDL025W-A	F,T,T,T	YDL027C,YDL026W,YDL025C,YDL025W-A	F,T,T,T	3127	IV	Realign	Y4	MEP
chrIV	428325	432073	231	113	153.01734258271074	14.282799627173974	0.999273015663208	0.9741540444730904	0.0	intron,NOP1,SLX5,YDL012C	T,F,T,T	YDL014W,YDL013W,YDL012C	F,T,T	3748	IV	Realign	Y2	MEP
chrIV	719083	723042	30	21	19.49179085627684	5.359976362204597	1.0	0.9996458923512748	0.00025258903763576663	YDR132C,YDR133C,YCF1,OriDB	F,T,F,T	YDR132C,YDR133C,YDR135C	F,T,F	3959	IV	Realign	Y3	MEP
chrIV	757647	757896	9	0	26.63453815261045	9.665436074258237	0.9443194600674916	0.795791487326638	0.0	NUM1	F	YDR150W	F	249	IV	Realign	Y2	MEP
chrIV	894071	894438	7	16	35.88283378746594	3.8971665291625173	0.9527885862516212	1.0	0.0	YDR215C	F	YDR215C	F	367	IV	Realign	Y4	MEP
chrIV	948220	950850	34	27	37.689353612167295	6.407730653648863	0.9959796301259716	0.9997694258704174	0.0	AMD2,PEX5,PRP28	F,F,T	YDR242W,YDR244W,YDR243C	F,F,T	2630	IV	Realign	Y4	MEP
chrIV	1276393	1279923	2304	651	1212.1985835694052	108.10087854100216	0.9997474926812332	0.9999918833804096	0.0	ARS,RPB7,PDR15,MRP20	F,T,F,T	YDR404C,YDR406W,YDR405W	T,F,T	3530	IV	Realign	Y4	MEP
chrIV	1278978	1280438	2304	4	1205.2775395828062	232.43786937590167	0.39753317077435785	0.3562148774408598	0.08801369863013699	PDR15	F	YDR406W	F	1460	IV	Realign	Y4	MEP
chrIV	1279140	1279983	2304	16	1098.5100830367737	314.4515054904532	0.3067166036233327	1.0	0.06998813760379596	PDR15	F	YDR406W	F	843	IV	Realign	Y4	MEP
chrIV	1345444	1345542	2	5	15.255102040816329	1.1720488296037104	1.0	1.0	0.0	.	F	.	F	98	IV	Realign	Y5	MEP
chrIV	1350746	1352597	16	8	15.01566720691518	3.9365953782169103	1.0	1.0	0.0	YDR444W,YDR445C,tRNA_gene	F,T,T	YDR444W,YDR445C	F,T	1851	IV	Realign	Y4	MEP
chrIV	1361316	1366037	44	32	27.291251853420892	5.1530387384636684	1.0	0.9906931964056482	0.0	YHP1,PPN1,TSA2	F,T,T	YDR451C,YDR452W,YDR453C	F,T,T	4721	IV	Realign	Y3	MEP
chrIX	57905	63813	1646	562	946.4900135409613	84.40547830707591	0.9569167125736676	0.9999439131775988	0.0	ESL1,MCM10,MLP2	F,T,F	YIL151C,YIL150C,YIL149C	F,T,F	5908	IV	Realign	Y5	MEP
chrIX	145834	149245	8	5	6.172383465259457	2.136409290430532	1.0	0.9937823834196892	0.0002931691586045148	POR2,NUP159	F,F	YIL114C,YIL115C	F,F	3411	IV	Realign	Y5	MEP
chrIX	262030	267263	2330	618	1460.5138543856297	165.9592383776704	0.9998782214238959	0.9978711195748892	0.0	YIL047C-A,SYG1,NEO1	T,F,F	YIL047C-A,YIL047C,YIL048W	T,F,F	5233	IV	Realign	Y5	MEP
chrIX	291834	292004	4	18	15.929411764705884	1.810350861632776	1.0	1.0	0.0	YIL032C	F	YIL032C	F	170	IV	Realign	Y4	MEP
chrIX	405151	405526	4	1	4.042666666666666	1.4960546632912701	0.9027777777777778	0.9965034965034965	0.0	YVH1	F	YIR026C	F	375	IV	Realign	Y2	MEP
chrM	8531	8880	4	6	7.521489971346705	3.580866387302145	1.0	1.0	0.0	.	F	.	F	349	IV	Realign	Y5	MEP
chrM	51162	51410	39	47	107.28225806451613	22.537803540929442	1.0	0.9998221431747444	0.03225806451612903	Q0142,Q0143	F,F	.	F	248	IV	Realign	Y3	MEP
chrV	868	2028	0	8	268.9677847600642	21.871147351721557	0.3558850636255119	0.44896906540934944	0.0	OriDB,YEL077C,YEL077W-A,telomere	F,F,F,F	YEL077C,YEL077W-A	F,F	1160	IV	Realign	Y5	MEP
chrV	6905	8012	0	6	203.89525085920133	14.06106677529926	0.3328951510101186	0.34468822086970885	0.0	YEL073C	T	YEL073C	T	1107	IV	Realign	Y5	MEP
chrV	70100	70827	1692	858	1771.1306740027508	148.46654311196596	0.9998172748369178	0.9999942768843358	0.0	IES6,YEL043W	F,F	YEL044W,YEL043W	F,F	727	IV	Realign	Y4	MEP
chrV	165333	166898	2	6	5.088817891373802	2.2139052730166124	1.0	1.0	0.005750798722044728	intron,PAC2,TMA20	T,F,T	YER007W,YER007C-A	F,T	1565	IV	Realign	Y5	MEP
chrV	249275	249573	3	2	5.422818791946309	2.1368646920500334	1.0	1.0	0.0	long_terminal_repeat,long_terminal_repeat	F,F	.	F	298	IV	Realign	Y3	MEP
chrV	339161	343553	1242	181	425.59335154826965	40.86462982054332	0.8039066222010481	0.9998778521522452	0.0	TRP2,MET6,YER091C-A,IES5,TSC11	F,T,T,T,F	YER090W,YER091C,YER091C-A,YER092W,YER093C	F,T,T,T,F	4392	IV	Realign	Y3	MEP
chrV	358485	360287	36	33	22.180355160932297	4.722744960576524	1.0	1.0	0.0005549389567147613	PRS2,UBC6	F,F	YER099C,YER100W	F,F	1802	IV	Realign	Y3	MEP
chrV	398445	409306	8128	1502	2371.019243163613	290.9299984016788	0.9999194763118257	0.9998095287568288	0.0	ARS,SHO1,AVT6,YER119C-A,SCS2,YER121W,GLO3,YCK3,DSE1	T,F,T,T,T,T,T,T,T	YER118C,YER119C,YER119C-A,YER120W,YER121W,YER122C,YER123W,YER124C	F,T,T,T,T,T,T,T	10861	IV	Realign	Y5	MEP
chrV	474842	476569	2	6	3.674001158077591	1.8576221565301647	1.0	1.0	0.037058482918355534	BEM2,OXA1	F,T	YER155C,YER154W	F,T	1727	IV	Realign	Y5	MEP
chrV	504573	507954	1	4	19.64310771464956	5.286300215369584	0.2993770193232501	0.4006872990697289	0.0	OriDB,CHD1	F,F	YER164W	F	3381	IV	Realign	Y2	MEP
chrVI	36436	58946	6	2	13.886717014660153	6.6417534481949625	0.4011162790697673	0.35889419121276944	0.0	SWP82,EMP47,RGD2,FMP32,SEC53,OTU1,LAM5,YFL041W-A,OriDB,intron,YFL040W,ACT1,YPT1,TUB2,RPO41,FET5	T,T,T,T,T,T,T,T,T,T,T,T,T,T,F,T	YFL049W,YFL048C,YFL047W,YFL046W,YFL045C,YFL044C,YFL042C,YFL041W-A,YFL040W,YFL039C,YFL038C,YFL037W,YFL036W,YFL041W	T,T,T,T,T,T,T,T,T,T,T,T,F,T	22510	IV	Realign	Y5	MEP
chrVI	51502	68980	10052	975	3787.617404737384	773.5540856111403	0.9998331711386068	0.9999633513929524	0.0	OriDB,OriDB,intron,intron,intron,YFL040W,ACT1,YPT1,TUB2,RPO41,MOB2,RPL22B,ARS_consensus_sequence,ARS_consensus_sequence,ARS,MIL1	T,T,T,T,T,F,T,T,T,T,T,T,T,T,T,T	YFL040W,YFL039C,YFL038C,YFL037W,YFL036W,YFL034C-B,YFL034C-A,YFL034W	F,T,T,T,T,T,T,T	17478	IV	Realign	Y3	MEP
chrVI	75318	75787	3	7	30.901918976545844	4.70482406173253	0.5084909567858622	0.4045031055900621	0.0	HAC1	F	YFL031W	F	469	IV	Realign	Y5	MEP
chrVI	75808	75948	3	3	22.87857142857143	2.2597972637981023	0.2831181252989001	0.3648605322218661	0.0	intron,HAC1	F,F	YFL031W	F	140	IV	Realign	Y5	MEP
chrVI	80927	82761	62	82	90.5288985823337	22.205677901519927	0.5035410764872521	0.971528808527864	0.0	GYP8,STE2	F,F	YFL027C,YFL026W	F,F	1834	IV	Realign	Y5	MEP
chrVI	110790	120265	4372	986	1807.4899208443273	241.88002603777758	0.9999751859810718	1.0	0.0	YFL012W,HXT10,ARS_consensus_sequence,ARS,AUA1,WWM1,CDC4,SMC1	F,T,T,T,T,T,T,F	YFL012W,YFL011W,YFL010W-A,YFL010C,YFL009W,YFL008W	F,T,T,T,T,F	9475	IV	Realign	Y4	MEP
chrVI	151150	151556	9	12	4.736453201970443	1.300625552990073	1.0	1.0	0.0	NIC96	F	YFR002W	F	406	IV	Realign	Y5	MEP
chrVII	257086	260755	4018	1012	1996.037884982284	578.724816401632	1.0	0.06950122649223221	ITC1	ITC1	F	YGL133W	F	3669	IV	Realign	Y5	MEP
chrVII	281260	281520	5	7	20.05769230769231	5.475165826566566	1.0	0.9994075829383886	0.0	.	F	.	F	260	IV	Realign	Y5	MEP
chrVII	298025	306822	48	24	24.754234398090247	6.076121412797921	0.9689161554192228	1.0	0.00011367511651699443	TAF6,NSA1,CUE3,YGL109W,YGL108C,RMD9,MLC1	T,T,T,T,T,T,F	YGL112C,YGL111W,YGL110C,YGL109W,YGL108C,YGL107C,YGL106W	T,T,T,T,T,T,F	8797	IV	Realign	Y5	MEP
chrVII	444023	450856	1924	574	886.2495243670422	114.16123631347652	0.9998853463019404	0.9999684180606584	0.0	CWH41,TRP5,PGD1,YGL024W,PIB2	F,T,T,T,F	YGL027C,YGL026C,YGL025C,YGL024W,YGL023C	F,T,T,T,F	6833	IV	Realign	Y5	MEP
chrVII	473459	483099	2326	793	1168.6880705394192	271.1908024831666	0.9998845246539864	0.03578838174273859	ERG4,MPO1,LEU1,PMA1,YGL007C-A,SCL1	ERG4,OriDB,MPO1,LEU1,PMA1,YGL007C-A,SCL1	F,T,T,T,T,T,T	YGL012W,YGL010W,YGL009C,YGL008C,YGL007C-A,YGL011C	F,T,T,T,T,T	9640	IV	Realign	Y5	MEP
chrVII	482580	482720	2326	1	1285.1214285714286	49.1175656471495	0.3673268952087673	0.7799866945561555	0.0	PMA1	F	YGL008C	F	140	IV	Realign	Y5	MEP
chrVII	486439	486738	4	9	7.6187290969899655	3.0516923957782875	1.0	1.0	0.0	PMC1	F	YGL006W	F	299	IV	Realign	Y3	MEP
chrVII	498827	503458	561	104	204.53789678255242	29.82214282691205	0.978583711114585	0.9524815205913412	0.0	SWC4,CUL3,PEX31	F,T,F	YGR002C,YGR003W,YGR004W	F,T,F	4631	IV	Realign	Y5	MEP
chrVII	503325	503793	561	1	70.10897435897436	104.11123081108656	0.3476048683183487	0.1658955717118308	0.0	PEX31	F	YGR004W	F	468	IV	Realign	Y5	MEP
chrVII	516058	517301	8	5	16.92357200321802	4.6974205396913495	1.0	1.0	0.0	SNU71,MSB2	F,F	YGR013W,YGR014W	F,F	1243	IV	Realign	Y4	MEP
chrVII	537266	538707	2	8	17195.81503586939	6270.643632401097	0.3574168029247703	0.4132776807577965	0.0	OriDB,LTR_retrotransposon,LTR_retrotransposon	F,F,F	.	F	1441	IV	Realign	Y5	MEP
chrVII	566510	567468	1	8	3103.5996621247227	1423.653354504848	0.2913448318092333	0.2915614640542262	0.0	long_terminal_repeat,LTR_retrotransposon,LTR_retrotransposon	F,F,F	.	F	958	IV	Realign	Y4	MEP
chrVII	567259	567760	1	112	7311.606786427144	3940.2344539341707	0.3791412229477872	0.9999838472075052	0.0	long_terminal_repeat,LTR_retrotransposon,LTR_retrotransposon	T,F,F	.	F	501	IV	Realign	Y4	MEP
chrVII	596434	602987	1210	318	465.16191057530887	139.68939581241847	0.9996561210453921	0.0677552266137647	YGR054W,MUP1,RSC1	YGR054W,MUP1,RSC1	T,T,F	YGR054W,YGR055W,YGR056W	T,T,F	6553	IV	Realign	Y5	MEP
chrVII	609115	615186	3250	1191	2038.5440619337835	456.9381613250852	0.9998205222801648	0.9999268717183684	0.0	ERG25,ADE6	T,F	YGR060W,YGR061C	T,F	6071	IV	Realign	Y5	MEP
chrVII	706053	706174	5	8	21.57851239669421	2.9112266765477086	1.0	1.0	0.008264462809917356	CLB6	F	YGR109C	F	121	IV	Realign	Y5	MEP
chrVII	741225	742103	12	9	9.477220956719817	3.1098060093630617	1.0	1.0	0.0	ASN2,OriDB	F,F	YGR124W	F	878	IV	Realign	Y4	MEP
chrVII	907910	908187	14	16	23.07942238267148	5.108304524753957	0.9989608590232076	1.0	0.0	ADE3	F	YGR204W	F	277	IV	Realign	Y5	MEP
chrVIII	47822	56092	10	10	7.275332527206771	3.3521288122366517	1.0	1.0	0.0	OCA5,RIM101,YHL026C,SNF6,WSC4	F,T,T,T,T	YHL029C,YHL027W,YHL026C,YHL025W,YHL028W	F,T,T,T,T	8270	IV	Realign	Y3	MEP
chrVIII	95999	101499	4694	1011	2204.976363636364	448.0279140912523	0.9991035410129988	0.026545454545454542	STE20,YHL006W-A,SHU1,YHL005C,MRP4,LAG1	STE20,YHL006W-A,SHU1,YHL005C,MRP4,LAG1	F,T,T,T,T,F	YHL007C,YHL006W-A,YHL006C,YHL005C,YHL004W,YHL003C	F,T,T,T,T,F	5500	IV	Realign	Y4	MEP
chrVIII	101454	101753	4	7	18.451505016722408	1.9319932891635068	1.0	1.0	0.0	LAG1	F	YHL003C	F	299	IV	Realign	Y5	MEP
chrVIII	124779	126220	34	10	21.576682859125608	4.3466847899835575	1.0	0.9942462600690448	0.0	TDA3	F	YHR009C	F	1441	IV	Realign	Y3	MEP
chrVIII	170292	173938	62	38	45.40811848601206	9.220566575238617	1.0	1.0	0.00027427317608337906	SLT2,RRM3,ERC1	F,T,F	YHR030C,YHR031C,YHR032W	F,T,F	3646	IV	Realign	Y4	MEP
chrVIII	174874	176143	420	128	227.81560283687944	20.67541283442201	1.0	0.9970304380103936	0.0	ERC1,YHR032W-A,YHR032C-A,YHR033W	F,T,T,F	YHR032W,YHR032W-A,YHR032C-A,YHR033W	F,T,T,F	1269	IV	Realign	Y4	MEP
chrVIII	175446	184869	4604	1598	2184.238459089462	779.1844823384074	0.9973963912602992	0.09296402419611588	YHR033W,PIH1,NEL1,BRL1,PUT2,RRF1	YHR033W,PIH1,NEL1,BRL1,PUT2,RRF1	T,T,T,T,T,T	YHR033W,YHR034C,YHR035W,YHR036W,YHR037W,YHR038W	T,T,T,T,T,T	9423	IV	Realign	Y5	MEP
chrVIII	199127	199514	10	6	3.421188630490956	1.803202902066377	1.0	1.0	0.0	AAP1	F	YHR047C	F	387	IV	Realign	Y5	MEP
chrVIII	219042	219303	8	6	12.295019157088122	2.4150577481368987	1.0	1.0	0.0038314176245210726	OriDB,MED6	F,F	YHR058C	F	261	IV	Realign	Y5	MEP
chrVIII	228092	232322	858	228	390.1222222222222	66.85999240343229	0.9998387765442904	0.999974607044006	0.0	RRP3,HTD2,DYS1,SSF1	F,T,F,T	YHR065C,YHR067W,YHR068W,YHR066W	F,T,F,T	4230	IV	Realign	Y5	MEP
chrVIII	241742	246341	666	116	237.50337029789085	29.50289638933683	0.9997945451743798	0.9918268168765186	0.0	NOP10,OSH3,YHR073W-A,YHR073C-B,ARS_consensus_sequence,ARS,QNS1	F,T,T,T,T,T,F	YHR072W-A,YHR073W,YHR073W-A,YHR073C-B,YHR074W	F,T,T,T,F	4599	IV	Realign	Y5	MEP
chrVIII	250595	250792	149	374	832.8781725888325	218.47430212973973	1.0	0.9999663023577116	0.05076142131979696	.	F	.	F	197	IV	Realign	Y5	MEP
chrVIII	294318	297597	18	18	23.057944495272952	5.776591733916566	1.0	1.0	0.0	ARS,YHR097C,HXT5	T,F,T	YHR097C,YHR096C	F,T	3279	IV	Realign	Y5	MEP
chrVIII	319870	322805	24	14	19.32572402044293	7.27747938832636	0.9725508755324184	0.06916524701873936	SBE22	SBE22	F	YHR103W	F	2935	IV	Realign	Y5	MEP
chrVIII	328701	331682	258	95	296.83327742368334	55.23146421204947	1.0	0.9949249779346868	0.011741026501174102	GGA2,CTM1	F,F	YHR108W,YHR109W	F,F	2981	IV	Realign	Y5	MEP
chrX	66938	69179	90	48	78.81079875055778	15.911370133979325	1.0	0.999817050859861	0.0	ARS,ELO1,UBP12	T,T,F	YJL196C,YJL197W	T,F	2241	IV	Realign	Y4	MEP
chrX	128585	129568	10	3	4.252288911495422	1.8414887244365616	1.0	1.0	0.0	SSY5,FBP26	F,F	YJL156C,YJL155C	F,F	983	IV	Realign	Y3	MEP
chrX	164942	179250	72	87	78.03592395862455	20.1166842476384	1.0	0.9998482549317148	0.01048364551299972	OriDB,AIM23,URA2,TRK1,PBS2	T,F,T,T,F	YJL131C,YJL130C,YJL129C,YJL128C	F,T,T,F	14308	IV	Realign	Y2	MEP
chrX	206726	206965	3	9	3.4435146443514646	1.2152921161637684	1.0	1.0	0.0	MDV1,OriDB	F,F	YJL112W	F	239	IV	Realign	Y5	MEP
chrX	216500	216936	4	2	3.885321100917431	1.7585088391194323	1.0	0.9864864864864864	0.0	OriDB,UTP10	F,F	YJL109C	F	436	IV	Realign	Y5	MEP
chrX	383337	387146	102	90	65.54765030191652	7.827719683937492	1.0	1.0	0.0013126804935678655	KAR2,HCA4,YJL032W,BET4	F,T,T,F	YJL034W,YJL033W,YJL032W,YJL031C	F,T,T,F	3809	IV	Realign	Y3	MEP
chrX	433874	434294	57	38	80.3547619047619	9.870125738113359	0.99974173553719	1.0	0.0	OST1	F	YJL002C	F	420	IV	Realign	Y4	MEP
chrX	476380	477850	528	10	15527.424489795918	16932.525453459486	0.4262685714120768	0.3288219941983284	0.0	OriDB,LTR_retrotransposon,LTR_retrotransposon	F,F,F	.	F	1470	IV	Realign	Y5	MEP
chrX	640635	650851	27	12	13.955630053243935	4.37427666526785	1.0	1.0	0.0	OriDB,TDA4,STE24,ILM1,JHD2,YJR120W,ATP2,IBA57	T,T,T,T,T,T,T,F	YJR116W,YJR117W,YJR118C,YJR119C,YJR120W,YJR121W,YJR122W	T,T,T,T,T,T,F	10216	IV	Realign	Y3;P5;Y4	MEP
chrX	660556	663394	56	48	32.210359408033824	6.6513234847777225	1.0	1.0	0.0	RSF2,YJR128W	F,T	YJR127C,YJR128W	F,T	2838	IV	Realign	Y5	MEP
chrXI	61301	62113	2	7	6.023399014778327	2.305101276511381	1.0	1.0	0.0	TOR2	F	YKL203C	F	812	IV	Realign	Y5	MEP
chrXI	99738	99992	9	12	37.02755905511811	3.710385025022884	0.9686777920410784	0.9980452387601229	0.0	.	F	.	F	254	IV	Realign	Y2	MEP
chrXI	141816	142366	30	17	34.123636363636365	5.156389280613241	1.0	0.9997258771929824	0.0	PIR1	F	YKL164C	F	550	IV	Realign	Y5	MEP
chrXI	169858	170135	4	4	14.451263537906135	4.845106973057176	1.0	1.0	0.0	OriDB,SDH1	F,F	YKL148C	F	277	IV	Realign	Y3	MEP
chrXI	202915	204438	5	4	14.924491135915954	3.805887245910205	0.9607272727272728	0.9906229068988612	0.0	long_terminal_repeat,PGM1,tRNA_gene	F,F,T	YKL127W	F	1523	IV	Realign	Y5	MEP
chrXI	282274	291527	24	31	25.067653733924125	7.120549190027112	0.9996323529411764	1.0	0.0	intron,RRP14,TEF4,VMA5,SMY1,DHR2,YKL077W	T,F,T,T,T,T,F	YKL082C,YKL081W,YKL080W,YKL079W,YKL078W,YKL077W	F,T,T,T,T,F	9253	IV	Realign	Y5	MEP
chrXI	311139	311240	5	17	51.8910891089109	12.5901902643705	1.0	1.0	0.0396039603960396	NUP100	F	YKL068W	F	101	IV	Realign	Y3	MEP
chrXI	387098	394339	6	2	2.8567877365004835	1.6209889416156045	1.0	1.0	0.053721861621323024	ARS,TFA1,TCD2,GPX1,PAN3,URA6,YKL023W,YKL023C-A	T,F,T,T,T,T,F,T	YKL028W,YKL027W,YKL026C,YKL025C,YKL024C,YKL023W,YKL023C-A	F,T,T,T,T,F,T	7241	IV	Realign	Y3	MEP
chrXI	527999	529678	8	4	11.636688505062535	3.3073978107856696	0.6748798076923077	0.5720779220779221	0.0	TRK2	F	YKR050W	F	1679	IV	Realign	Y5	MEP
chrXII	63986	71039	3	5	5.91166879342124	2.401969088556755	0.9627560521415268	1.0	0.0	UBI4,OriDB,ENT4,YLL037W,PRP19,GRC3,RIX7	T,F,T,T,T,T,F	YLL039C,YLL038C,YLL037W,YLL036C,YLL035W,YLL034C	T,T,T,T,T,F	7053	IV	Realign	Y5	MEP
chrXII	131195	133937	3	5	4.133114514952589	1.930825343459288	1.0	1.0	0.024434719183078046	COX17,DRS1	T,F	YLL009C,YLL008W	T,F	2742	IV	Realign	Y5	MEP
chrXII	176481	177681	3	6	2.6641666666666666	1.4334280491961298	1.0	1.0	0.09916666666666668	BRE2,PML1,MEU1	F,T,F	YLR015W,YLR016C,YLR017W	F,T,F	1200	IV	Realign	Y4	MEP
chrXII	233736	234022	12	12	19.90909090909091	1.9393210942030337	0.9096858638743456	1.0	0.0	PDC1	F	YLR044C	F	286	IV	Realign	Y3	MEP
chrXII	277196	279097	28	14	21.34823776959495	4.672519559109629	1.0	1.0	0.0005260389268805891	LAM6,OriDB,RGR1	F,F,F	YLR072W,YLR071C	F,F	1901	IV	Realign	Y3	MEP
chrXII	319923	327198	2	6	5.289759450171824	2.4937361274616157	1.0	1.0	0.0070103092783505155	OriDB,ALT1,XDJ1,GEP5,SUL2,NYV1	F,F,T,T,T,F	YLR089C,YLR090W,YLR091W,YLR092W,YLR093C	F,T,T,T,F	7275	IV	Realign	Y3	MEP
chrXII	522461	523688	14	4	9.452322738386307	4.310858986308113	1.0	1.0	0.0	intron,RPL37A,EMG1	T,T,F	YLR185W,YLR186W	T,F	1227	IV	Realign	Y2	MEP
chrXII	593012	593225	2	5	115.20657276995306	124.8687369165962	1.0	0.5981636935991606	0.0	long_terminal_repeat,long_terminal_repeat,LTR_retrotransposon,LTR_retrotransposon	F,F,F,F	.	F	213	IV	Realign	Y4	MEP
chrXII	657388	657596	5	4	17.87019230769231	5.935346853445893	1.0	0.9990605918271488	0.004807692307692308	long_terminal_repeat	F	.	F	208	IV	Realign	Y3	MEP
chrXII	712957	714124	1	7	5.650385604113112	2.065623750690266	1.0	1.0	0.000856898029134533	intron,RPS30A,MEC3	F,F,F	YLR287C-A,YLR288C	F,F	1167	IV	Realign	Y5	MEP
chrXII	752210	752469	2	8	6.339768339768339	0.8745663814713817	1.0	1.0	0.003861003861003861	CDC25	F	YLR310C	F	259	IV	Realign	Y4	MEP
chrXII	806735	810613	6	8	9.944043321299636	3.2115884723787302	1.0	1.0	0.00025786487880350697	OriDB,RPP0,SPO77,FKS1	F,F,T,F	YLR340W,YLR341W,YLR342W	F,T,F	3878	IV	Realign	Y5	MEP
chrXII	823847	826770	6	4	4.657543619568936	2.259749180235253	0.6274509803921569	1.0	0.0	KAP95,YLR347W-A	F,T	YLR347C,YLR347W-A	F,T	2923	IV	Realign	Y5	MEP
chrXII	837646	848678	581	108	213.3095540246556	38.86038381324773	0.9977401129943504	0.991890612051616	0.0	OriDB,ILV5,ATG33,RSC2,YLR358C,ADE13,VPS38,DCR2,OriDB	T,T,T,T,T,T,T,F,F	YLR355C,YLR356W,YLR357W,YLR358C,YLR359W,YLR360W,YLR361C	T,T,T,T,T,T,F	11032	IV	Realign	Y5	MEP
chrXII	966063	966276	2	3	5.070422535211269	0.8277569157698657	1.0	1.0	0.0	DCK1	F	YLR422W	F	213	IV	Realign	Y2	MEP
chrXII	987350	989775	36	48	19.954639175257725	8.098593751145575	1.0	0.09030927835051547	TDA5,MAG2	TDA5,MAG2	F,F	YLR426W,YLR427W	F,F	2425	IV	Realign	Y5	MEP
chrXIII	129275	129442	4	15	32.90419161676647	7.1796731806710445	1.0	1.0	0.0	TCB3	F	YML072C	F	167	IV	Realign	Y3	MEP
chrXIII	148584	150271	12	5	6.8879668049792535	2.91164350281034	0.9090909090909092	1.0	0.0	MFT1,PIF1	F,F	YML062C,YML061C	F,F	1687	IV	Realign	Y2	MEP
chrXIII	157763	158215	23	22	41.86725663716814	6.020620061529195	0.9997311105135788	1.0	0.0	NTE1	F	YML059C	F	452	IV	Realign	Y5	MEP
chrXIII	160193	163306	357	126	152.30613556055255	51.807562491006	0.9918571053322828	0.3088235294117647	0.042081593318342436	YML057C-A,CMP2,IMD4	F,F,F	YML057C-A,YML057W,YML056C	F,F,F	3113	IV	Realign	Y5	MEP
chrXIII	184169	185057	1	23	7105.483108108108	2936.221533511872	0.9997757638045408	0.3908756808190136	0.0	long_terminal_repeat,LTR_retrotransposon,LTR_retrotransposon	T,F,F	.	F	888	IV	Realign	Y3	MEP
chrXIII	218482	221044	12	8	8.47736143637783	2.255463222811984	1.0	0.8280907095830286	0.0	USA1,TSA1	F,T	YML029W,YML028W	F,T	2562	IV	Realign	Y5	MEP
chrXIII	218890	220401	3	4	6.891462607544672	2.4321636795022026	1.0	1.0	0.0	USA1,TSA1	F,F	YML029W,YML028W	F,F	1511	IV	Realign	Y4	MEP
chrXIII	239787	248274	16	14	15.306350889595851	5.26305194385941	0.9994897959183674	0.029810298102981032	PPZ1,TAF11,TRM9,ERV25,RAD33,SPT5,UBX2,YML012C-A	PPZ1,TAF11,TRM9,ERV25,RAD33,SPT5,UBX2,YML012C-A	F,T,T,T,T,F,T,T	YML016C,YML015C,YML014W,YML012W,YML011C,YML010W,YML013W,YML012C-A	F,T,T,T,T,F,T,T	8487	IV	Realign	Y5	MEP
chrXIII	349409	355004	468	95	229.58087578194818	32.63951604745534	1.0	0.9996247126706383	0.0	intron,SUB1,YET2,ARA2,ARG80,MCM1,tRNA_gene	T,F,T,T,T,T,T	YMR039C,YMR040W,YMR041C,YMR042W,YMR043W	F,T,T,T,T	5595	IV	Realign	Y3	MEP
chrXIII	386005	392370	687	190	289.1621366849961	58.303187673079044	0.9866007961330681	0.9932823100832192	0.0	BUB2,AAC1,YMR057C,FET3,SEN15,SAM37	T,T,T,T,T,F	YMR055C,YMR056C,YMR057C,YMR058W,YMR059W,YMR060C	T,T,T,T,T,F	6365	IV	Realign	Y5	MEP
chrXIII	405201	409335	248	97	117.107160135462	19.338013430540517	1.0	1.0	0.00024189646831156264	UBX4,AVO2,NAT4,MOT3	F,T,T,F	YMR067C,YMR068W,YMR069W,YMR070W	F,T,T,F	4134	IV	Realign	Y5	MEP
chrXIII	436751	439749	48	15	25.88625750500334	4.496689680397116	0.9974319465844892	0.9806629834254144	0.0	YMR084W,YMR085W,SEG1	F,T,F	YMR084W,YMR085W,YMR086W	F,T,F	2998	IV	Realign	Y3	MEP
chrXIII	604239	606904	1388	312	591.2105065666042	101.78130346859342	0.999812618014616	0.9998224011366328	0.0	EAR1,HOT1	F,F	YMR171C,YMR172W	F,F	2665	IV	Realign	Y5	MEP
chrXIII	616343	619342	72	21	50.10470156718906	7.4701835620095425	0.9998217151007308	0.9927909371781668	0.0	MMT1,YMR178W	T,T	YMR177W,YMR178W	T,T	2999	IV	Realign	Y3	MEP
chrXIII	621558	622614	27	36	17.960227272727273	5.293500297807922	1.0	1.0	0.0	SPT21,CTL1	F,F	YMR179W,YMR180C	F,F	1056	IV	Realign	Y5	MEP
chrXIII	646779	660912	684	129	297.10493172008773	55.11063044654969	1.0	0.9999087299776388	7.075638576381519e-05	ARS_consensus_sequence,ARS,intron,intron,GYL1,MRPL24,YMR193C-A,RPL36A,CMC4,YMR194C-A,ICY1,VTI1,CIK1,YMR196W	T,T,T,T,T,T,T,T,T,T,T,T,F,T	YMR192W,YMR193W,YMR193C-A,YMR194W,YMR194C-B,YMR194C-A,YMR195W,YMR197C,YMR198W,YMR196W	T,T,T,T,T,T,T,T,F,T	14133	IV	Realign	Y5	MEP
chrXIII	687768	690647	15	16	12.48002778742619	8.834328697090177	1.0	0.9993265993265992	0.04272316776658562	OriDB,DML1,MGL2	T,T,F	YMR211W,YMR210W	T,F	2879	IV	Realign	Y2	MEP
chrXIII	694968	696863	6	10	3.945646437994723	1.2407763301172103	1.0	1.0	0.0	CEF1,SCJ1,GAS3	F,T,F	YMR213W,YMR214W,YMR215W	F,T,F	1895	IV	Realign	Y4	MEP
chrXIII	729855	730753	2	4	2.4933184855233854	1.5546682023118843	1.0	1.0	0.08240534521158129	OriDB,RRP5	F,F	YMR229C	F	898	IV	Realign	Y3	MEP
chrXIII	857371	866763	14	12	22.0078790459966	5.227586789777347	1.0	0.9994977398292316	0.0	OriDB,JNM1,YMR294W-A,YMR295C,LCB1,PRC1,LIP1,DYN3,ADE4	T,F,T,T,T,T,T,T,F	YMR294W,YMR294W-A,YMR295C,YMR296C,YMR297W,YMR298W,YMR299C,YMR300C	F,T,T,T,T,T,T,F	9392	IV	Realign	Y5	MEP
chrXIII	886471	889770	75	69	45.99302819036072	6.182111489608872	1.0	1.0	0.0012124886329190664	YMR306C-A,GAS1,YMR307C-A,PSE1,FKS3	F,T,T,F,F	YMR306C-A,YMR307W,YMR307C-A,YMR308C,YMR306W	F,T,T,F,F	3299	IV	Realign	Y3	MEP
chrXIV	136135	141093	5	6	9.442113755546591	2.827959531625849	1.0	1.0	0.0	OriDB,ALP1,BSC4,LYP1,PIK1	T,F,T,T,F	YNL270C,YNL269W,YNL268W,YNL267W	F,T,T,F	4958	IV	Realign	Y5	MEP
chrXIV	166766	169284	2	4	6.146942017474188	2.819682287485037	1.0	1.0	0.00595710881652105	FOL1,GIS2,RTC4	F,T,T	YNL256W,YNL255C,YNL254C	F,T,T	2518	IV	Realign	Y4	MEP
chrXIV	227787	230239	32	38	47.4110929853181	8.68648277391752	1.0	0.9990234375	0.0004078303425774878	ATG4,SSU72	F,T	YNL223W,YNL222W	F,T	2452	IV	Realign	Y5	MEP
chrXIV	263411	264649	10	4	5.781098546042003	1.8514452517359488	0.9985795454545454	1.0	0.0	YNL200C	T	YNL200C	T	1238	IV	Realign	Y5	MEP
chrXIV	279508	281301	6	9	10.380925822643613	4.541979174992432	1.0	0.9979423868312756	0.0	ARS_consensus_sequence,ARS,DUG3,CHS1	T,T,F,F	YNL191W,YNL192W	F,F	1793	IV	Realign	Y3	MEP
chrXIV	300234	303813	2208	374	673.0715283598771	156.49335918604402	0.9999311048033732	1.0	0.0	RHO5,YNL179C,RPS3,MRPL22	F,T,T,F	YNL180C,YNL179C,YNL178W,YNL177C	F,T,T,F	3579	IV	Realign	Y2	MEP
chrXIV	304075	305520	4	3	3.8186851211072654	1.8445647270668413	0.6761229314420804	1.0	0.0	MRPL22,TDA7	F,F	YNL177C,YNL176C	F,F	1445	IV	Realign	Y5	MEP
chrXIV	321601	327545	64	58	147.07469717362042	44.653633419160776	0.9999290427871992	0.0585464333781965	ARS1415,BNI5,YNL165W,IBD2,RIA1	OriDB,ARS_consensus_sequence,ARS,ARS,BNI5,YNL165W,IBD2,RIA1	T,T,T,T,T,T,T,F	YNL166C,YNL165W,YNL164C,YNL163C	T,T,T,F	5944	IV	Realign	Y5	MEP
chrXIV	418953	423293	48	35	44.36059907834101	7.353181424421675	1.0	0.9359944941500344	0.0002304147465437788	YNL109W,YNL108C,YAF9,INP52	T,T,T,F	YNL109W,YNL108C,YNL107W,YNL106C	T,T,T,F	4340	IV	Realign	Y5	MEP
chrXIV	422206	424074	4	2	28.90149892933619	23.802001290210107	0.3255638063806381	0.08459214501510574	0.09903640256959316	INP52	F	YNL106C	F	1868	IV	Realign	Y5	MEP
chrXIV	482975	492036	0	5	34.288599492329766	15.209177958583755	0.3713355048859935	0.34464694163653803	0.0	APJ1,MKS1,IMP4,MLF3,MSK1,RNH201,LAT1	F,T,T,T,T,T,F	YNL077W,YNL076W,YNL075W,YNL074C,YNL073W,YNL072W,YNL071W	F,T,T,T,T,T,F	9061	IV	Realign	Y5	MEP
chrXIV	495963	504549	3	4	57.94896207794712	14.198027402842689	0.4077291284409753	0.35526174230648644	0.0	ARS_consensus_sequence,ARS,FKH2,YNL067W-A,YNL067W-B,RPL9B,SUN4,AQR1	T,T,F,T,T,T,T,F	YNL068C,YNL067W-A,YNL067W-B,YNL067W,YNL066W,YNL065W	F,T,T,T,T,F	8586	IV	Realign	Y5	MEP
chrXIV	497049	510974	3	11	35.638276481149006	19.557615474842496	0.28352527345444034	0.2836755132699049	0.0	ARS_consensus_sequence,ARS,FKH2,YNL067W-A,YNL067W-B,RPL9B,SUN4,AQR1,YDJ1,GCD10,NOP2,MTQ1	T,T,F,T,T,T,T,T,T,T,F,T	YNL068C,YNL067W-A,YNL067W-B,YNL067W,YNL066W,YNL065W,YNL064C,YNL062C,YNL061W,YNL063W	F,T,T,T,T,T,T,T,F,T	13925	IV	Realign	Y5	MEP
chrXIV	538983	539199	24	43	77.27314814814815	12.761865259591875	1.0	0.9993699596774194	0.009259259259259259	ALG11	F	YNL048W	F	216	IV	Realign	Y5	MEP
chrXV	65824	66142	4	16	15.361635220125786	2.9307585628516204	1.0	1.0	0.0	BSC6	F	YOL137W	F	318	IV	Realign	Y3	MEP
chrXV	104292	104762	27	22	43.01702127659574	5.5482149381172405	0.9997880906971816	1.0	0.0	SKM1	F	YOL113W	F	470	IV	Realign	Y3	MEP
chrXV	108136	112161	18	26	35.486708074534164	12.101306729727721	0.9994877049180328	0.044968944099378884	MSB4,MDY2,SHR5,ZEO1,INO4,YOL107W,tRNA_gene	MSB4,MDY2,SHR5,ZEO1,INO4,YOL107W,tRNA_gene	F,T,T,T,T,F,T	YOL112W,YOL111C,YOL110W,YOL109W,YOL108C,YOL107W	F,T,T,T,T,F	4025	IV	Realign	Y3	MEP
chrXV	173155	176766	596	155	296.25090002769315	21.13155038441578	0.9977060234263668	0.9999632919756258	0.0	IRA2	F	YOL081W	F	3611	IV	Realign	Y3	MEP
chrXV	211106	213398	28	34	21.34118673647469	4.31782659620181	1.0	1.0	0.0004363001745200698	APM4,PRS5	F,F	YOL062C,YOL061W	F,F	2292	IV	Realign	Y5	MEP
chrXV	284897	290634	1194	397	705.5337284294928	55.58915083629649	0.9998843462672756	0.9997557260683392	0.0	intron,DIS3,TAT2,YOL019W-A,YOL019W,tRNA_gene	T,F,T,T,T,T	YOL021C,YOL020W,YOL019W-A,YOL019W	F,T,T,T	5737	IV	Realign	Y4	MEP
chrXV	316378	316530	213	4	153.375	58.43730474214496	1.0	0.34037016747534826	0.0986842105263158	.	F	.	F	152	IV	Realign	Y5	MEP
chrXV	316397	318929	213	92	170.9830173775671	12.55201295115968	0.999602926995292	0.9910631383472608	0.0	SIN3	F	YOL004W	F	2532	IV	Realign	Y5	MEP
chrXV	332137	336781	8	3	17.179155900086133	33.162218879993574	0.987090367428004	0.9221927497789568	0.0	OriDB,YSP3,UTP23,DNL4	F,F,T,F	YOR003W,YOR004W,YOR005C	F,T,F	4644	IV	Realign	Y2	MEP
chrXV	347440	348090	12	4	5.096923076923077	1.096072601577557	0.7133956386292835	0.9897119341563786	0.0	OriDB	F	.	F	650	IV	Realign	Y3	MEP
chrXV	357102	363914	1008	214	438.955960070464	62.51188822698953	0.9993670471658992	0.9998305012924276	0.0	IRC11,RTS1,YOR015W,ERP4,PET127	F,T,T,T,T	YOR013W,YOR014W,YOR015W,YOR016C,YOR017W	F,T,T,T,T	6812	IV	Realign	Y4	MEP
chrXV	457912	458249	0	6	5.572700296735905	1.6071694368066032	0.9889135254988912	0.9807427785419532	0.0	OriDB	F	.	F	337	IV	Realign	Y2	MEP
chrXV	466532	475477	2994	740	1258.4256008943546	153.7378510880488	0.9999400651292264	0.9996727649082221	0.0	SGO1,CDC21,YOR073W-A,UFE1,SKI7,RTS2,BUD21,ATX2,DIA2	F,T,T,T,T,T,T,T,F	YOR073W,YOR074C,YOR073W-A,YOR075W,YOR076C,YOR077W,YOR078W,YOR079C,YOR080W	F,T,T,T,T,T,T,T,F	8945	IV	Realign	Y3	MEP
chrXV	537317	538205	4	4	4.3209459459459465	2.805546791425864	0.31186440677966104	0.9630606860158312	0.037162162162162164	YOR114W	F	YOR114W	F	888	IV	Realign	Y2	MEP
chrXV	681160	686951	5	6	5.035227076498014	2.9625188006151686	1.0	0.08098773959592473	ARS1520,GSP2,YOR186W,YOR186C-A,TUF1,MSB1	OriDB,GSP2,YOR186W,YOR186C-A,TUF1,MSB1	F,T,T,T,T,F	YOR185C,YOR186W,YOR186C-A,YOR187W,YOR188W	T,T,T,T,F	5791	IV	Realign	Y3	MEP
chrXV	701860	710949	1	4	81.30146015669985	102.45053253791178	0.3438261340049064	0.2836099054338209	0.0	long_terminal_repeat,long_terminal_repeat,long_terminal_repeat,long_terminal_repeat,YOR192C-C,long_terminal_repeat,long_terminal_repeat,PEX27,tRNA_gene,OriDB,LTR_retrotransposon,LTR_retrotransposon	T,T,T,T,T,T,T,F,T,F,T,T	YOR192C-C,YOR193W	T,F	9089	IV	Realign	Y5	MEP
chrXV	773087	773269	2	4	8.12087912087912	1.4245505544176154	1.0	1.0	0.0	MKK1,YOR231C-A	F,F	YOR231W,YOR231C-A	F,F	182	IV	Realign	Y5	MEP
chrXV	796084	796595	51	14	10.258317025440313	10.215477125492075	1.0	0.2635641817379797	0.0	ENV9	F	YOR246C	F	511	IV	Realign	Y5	MEP
chrXV	796555	804064	5	15	31.375416167265943	5.817652402921604	0.7142857142857143	0.9997146118721462	0.0	ENV9,SRL1,YOR248W,APC5,CLP1,TMA16,TUM1	F,T,T,T,T,F,T	YOR246C,YOR247W,YOR248W,YOR249C,YOR250C,YOR252W,YOR251C	F,T,T,T,T,F,T	7509	IV	Realign	Y5	MEP
chrXV	864495	869671	57	61	99.40745749613602	22.974398055750715	1.0	0.03844667697063369	intron,YPK9,YOR292C,RPS10A,YOR293C-A,UAF30,RRS1	intron,YPK9,YOR292C,RPS10A,YOR293C-A,UAF30,RRS1	T,F,T,T,T,F,T	YOR291W,YOR292C,YOR293W,YOR293C-A,YOR295W,YOR294W	F,T,T,T,F,T	5176	IV	Realign	Y3	MEP
chrXV	918127	922868	15	11	10.048723897911833	3.071589910978331	1.0	0.9989743589743588	0.0002109259649862898	LDB19,PRO2,PMT3	T,F,F	YOR322C,YOR323C,YOR321W	T,F,F	4741	IV	Realign	Y4	MEP
chrXV	1016220	1016737	12	7	7.851063829787233	2.8193624239445554	0.9440677966101696	1.0	0.0	PRT1	F	YOR361C	F	517	IV	Realign	Y2	MEP
chrXV	1064854	1078077	0	5	42.43696589276261	11.30597600735599	0.3121567648527209	0.6943807339449541	0.0	OriDB,YOR385W,PHR1,YOR387C,FDH1,YOR389W,FEX1,OriDB	T,T,T,T,T,T,T,F	YOR385W,YOR386W,YOR387C,YOR388C,YOR389W,YOR390W	T,T,T,T,T,T	13223	IV	Realign	Y5	MEP
chrXVI	51828	56132	180	53	75.60710966542752	12.05338402910275	0.9998505231689088	1.0	0.0	OriDB,long_terminal_repeat,APM1,THI21	F,T,F,T	YPL259C,YPL258C	F,T	4304	IV	Realign	Y5	MEP
chrXVI	92058	93245	52	24	22.21314237573716	4.966363266361134	1.0	0.9978563772775992	0.0	OriDB,IQG1	F,F	YPL242C	F	1187	IV	Realign	Y3	MEP
chrXVI	143770	145469	34	16	22.002354326074162	5.765476935885853	1.0	0.999687695190506	0.0	YPL216W	F	YPL216W	F	1699	IV	Realign	Y3	MEP
chrXVI	162783	175303	128	107	254.20846645367413	37.76055583385211	1.0	1.0	0.0	OriDB,PGC1,intron,intron,YPL205C,HRR25,TPK2,AFT2,YIG1,CSM4,YPL199C,RPL7B,YPL197C,OXR1	F,F,T,T,T,T,T,T,T,T,T,T,T,F	YPL206C,YPL205C,YPL204W,YPL203W,YPL202C,YPL201C,YPL200W,YPL199C,YPL198W,YPL197C,YPL196W	F,T,T,T,T,T,T,T,T,T,F	12520	IV	Realign	Y5	MEP
chrXVI	294244	297746	28	16	18.748715019988573	4.194066857699142	0.9994703389830508	1.0	0.0	YPL136W,ISU1,YPL135C-A,GIP3	T,F,F,F	YPL136W,YPL135W,YPL135C-A,YPL137C	T,F,F,F	3502	IV	Realign	Y5	MEP
chrXVI	483906	488363	753	228	336.41260937850575	36.15767768644885	0.9654829589585856	0.9854803493449782	0.0	PMA2,YPL035C,YPL034W,SRL4,OriDB	F,T,T,T,F	YPL036W,YPL035C,YPL034W,YPL033C	F,T,T,T	4457	IV	Realign	Y5	MEP
chrXVI	488230	489073	753	4	46.2467378410439	99.34356717921965	0.32990003382752625	0.335243553008596	0.0	SVL3,OriDB	F,F	YPL032C	F	843	IV	Realign	Y5	MEP
chrXVI	616109	616324	35	50	109.36744186046512	17.227610625810147	1.0	1.0	0.013953488372093023	ATH1	F	YPR026W	F	215	IV	Realign	Y3	MEP
chrXVI	693037	697329	2156	650	1501.78238583411	122.5619845732262	0.9998768755951012	0.9998495502343848	0.0	ARS_consensus_sequence,ARS,TKL1,YPR074W-A,OPY2,YPR076W,YPR077C,YPR078C,OriDB	T,T,F,T,T,T,F,F,F	YPR074C,YPR074W-A,YPR075C,YPR076W,YPR077C,YPR078C	F,T,T,T,F,F	4292	IV	Realign	Y5	MEP
chrXVI	760135	764849	444	148	203.26347051336444	15.471152138693492	0.9999558635300348	1.0	0.0	YPR117W	F	YPR117W	F	4714	IV	Realign	Y4	MEP
chrXVI	790374	790729	12	10	6.929577464788733	3.7353429756058087	1.0	1.0	0.0	YPR127W	F	YPR127W	F	355	IV	Realign	Y5	MEP
chrXVI	856049	856554	36	334	11569.94455445545	6221.332150243908	0.4106678872476285	0.9996346985948492	0.0	long_terminal_repeat,long_terminal_repeat,LTR_retrotransposon,LTR_retrotransposon	T,F,F,F	.	F	505	IV	Realign	Y5	MEP
chrXII	1072082	1072511	15	3	834.4428904428903	145.48034616670003	0.25069650841237434	0.4518772740542426	0.0	YRF1-5,telomere	F,F	YLR467W	F	429	VI	Realign	A5;P4;A4	MEP
chrIII	82985	83185	18	33	93.41	8.458835617270264	0.5463712187227686	0.9993945509586276	0.0	long_terminal_repeat,long_terminal_repeat,OriDB	F,F,F	.	F	200	III	Realign	Y2;P2	MEP
chrXI	500717	514095	4	9	5.979817611003139	2.7835740610533484	1.0	1.0	0.0020929884885633127	OriDB,GMH1,SPO14,YKR032W,YKR033C,DAL80,long_terminal_repeat,OPI8,DID2,CAF4,SPC34,KAE1,tRNA_gene	T,F,T,T,T,T,T,T,T,T,T,T,T	YKR030W,YKR031C,YKR032W,YKR033C,YKR034W,YKR035C,YKR035W-A,YKR036C,YKR037C,YKR038C	F,T,T,T,T,T,T,T,T,T	13378	III	Realign	Y4;A5;Y2;P4;P2	MEP
chrII	176440	176624	62	133	345.1521739130435	26.86699720386264	0.999909403877514	0.999306537960112	0.0	MCM2	F	YBL023C	F	184	VII	Realign	P3	MEP
chrII	396197	397611	8	9	8.227722772277227	2.215202914279713	1.0	1.0	0.0007072135785007072	RPG1	F	YBR079C	F	1414	VII	Realign	P4	MEP
chrIII	175476	178184	10	10	13.465657311669128	3.7334472751231575	1.0	0.9988925802879292	0.0	intron,SYP1,RPS14A	F,F,F	YCR030C,YCR031C	F,F	2708	VII	Realign	P2	MEP
chrIII	197247	197932	9	9	3.716788321167883	2.2491058837591344	1.0	1.0	0.007299270072992701	ARS_consensus_sequence,ARS,BUD5	T,T,F	YCR038C	F	685	VII	Realign	P5	MEP
chrIII	304049	305794	6	5	10.76275071633238	3.119563814613358	0.9690949227373068	1.0	0.0	YCR102C,OriDB	T,F	YCR102C	T	1745	VII	Realign	P3	MEP
chrIV	86235	93506	200	58	83.17975519185806	23.618093469851278	1.0	0.050612020354834274	CWC2,NHP2,GLE1,YDL206W,HEM3	CWC2,NHP2,GLE1,YDL206W,HEM3	F,T,T,T,F	YDL209C,YDL208W,YDL207W,YDL206W,YDL205C	F,T,T,T,F	7271	VII	Realign	P2	MEP
chrIV	251626	253024	2	5	3.2947067238912733	1.8176099380250528	1.0	1.0	0.02360515021459228	NUP84	F	YDL116W	F	1398	VII	Realign	P2	MEP
chrIV	379961	384385	306	124	223.68422242314648	27.012914075245643	0.9995359269858458	1.0	0.0002260397830018083	OriDB,NAT1,PRM7	F,F,T	YDL040C,YDL039C	F,T	4424	VII	Realign	P2	MEP
chrIV	693948	699847	7206	4106	8640.921681640955	1389.3194236978281	0.9997691839603836	0.9999064019797852	0.0	DPB4,KIN1,INO2	F,T,T	YDR121W,YDR122W,YDR123C	F,T,T	5899	VII	Realign	P5	MEP
chrIV	699626	699772	7206	2	7818.184931506849	126.02717707693691	0.3128650202220256	0.5637147113449094	0.0	.	F	.	F	146	VII	Realign	P5	MEP
chrIV	877728	878357	1778	260	990.5257234726688	122.95428978644121	0.2868993831144783	0.2228141376043939	0.0	OriDB,long_terminal_repeat,LTR_retrotransposon,LTR_retrotransposon,LTR_retrotransposon,LTR_retrotransposon	F,F,F,F,F,F	.	F	629	VII	Realign	P5;P2	MEP
chrIV	878211	878475	1778	1	1369.090909090909	1064.4497188015737	0.3609330031457064	0.17235353253324165	0.0	OriDB,LTR_retrotransposon,LTR_retrotransposon	F,F,F	.	F	264	VII	Realign	P5	MEP
chrIV	1121418	1125546	1521	268	494.2160852713178	54.483229524355295	0.9998076306508497	0.9998894343461148	0.0	YSP2,YDR327W,SKP1	F,F,F	YDR326C,YDR327W,YDR328C	F,F,F	4128	VII	Realign	P5	MEP
chrIV	1161007	1163552	3	4	74.29666011787819	16.62035372078254	0.33676789587852496	0.30764894479089594	0.0	HXT6,YDR344C,HXT3	F,T,F	YDR343C,YDR344C,YDR345C	F,T,F	2545	VII	Realign	P5	MEP
chrIV	1213560	1214341	3	9	3.4532650448143407	1.5872185441708881	0.9308510638297872	0.9045871559633027	0.0	KEI1,YPR1	F,F	YDR367W,YDR368W	F,F	781	VII	Realign	P5	MEP
chrIX	66573	76941	705	94	230.7651427469136	32.84758503820757	1.0	1.0	0.00028935185185185184	ARS,intron,RPL40A,SLN1,ATG32,PAN6,MLP2	T,T,T,T,T,F,F	YIL148W,YIL147C,YIL146C,YIL145C,YIL149C	T,T,T,F,F	10368	VII	Realign	P2	MEP
chrIX	321880	323994	30	10	16.589877010406813	4.18535895676623	0.9907894736842106	0.9902690326273612	0.0	OriDB,SNL1,BAR1	F,F,F	YIL016W,YIL015W	F,F	2114	VII	Realign	P5	MEP
chrM	1817	2138	6	6	4.286604361370716	1.327439151211043	1.0	1.0	0.0	.	F	.	F	321	VII	Realign	P5	MEP
chrM	45293	45742	204	350	720.5300668151448	196.00913484972838	0.9993334421591032	0.9997862931728888	0.06013363028953229	.	F	.	F	449	VII	Realign	P5	MEP
chrM	66954	68731	2	3	3.6432189082723694	2.2527168350484947	1.0	1.0	0.05402363534046145	tRNA_gene,tRNA_gene,tRNA_gene,tRNA_gene	T,T,T,T	.	F	1777	VII	Realign	P4	MEP
chrV	223509	224604	5	6	13.106849315068493	3.7004872726331093	0.9045837231057062	1.0	0.00091324200913242	ARB1	F	YER036C	F	1095	VII	Realign	P3	MEP
chrV	334120	339115	4	13	6.653653653653652	5.2257700711953605	0.9707903780068728	1.0	0.011211211211211207	DOT6,YER088C-A,YER088W-B,PTC2,TRP2,YER090C-A	F,T,T,T,F,T	YER088C,YER088C-A,YER088W-B,YER089C,YER090W,YER090C-A	F,T,T,T,F,T	4995	VII	Realign	P5	MEP
chrV	505259	508748	6130	772	60966.351390083124	9266.675365830097	0.327005246383841	0.999899126195092	0.0	OriDB,CHD1	F,F	YER164W	F	3489	VII	Realign	P2	MEP
chrVI	15722	55932	12	11	45.04190499875654	21.522319947171315	0.3071203889047755	0.4227268462043727	0.0	OriDB,ARS_consensus_sequence,ARS,AGP3,AQY3,DAK2,ZNF1,YFL051C,ARS_consensus_sequence,ALR2,SWP82,EMP47,RGD2,FMP32,SEC53,OTU1,LAM5,YFL041W-A,OriDB,intron,YFL040W,ACT1,YPT1,ARS,ARS,FET5	T,T,T,T,T,T,T,T,T,T,T,T,T,T,T,T,T,T,T,T,T,T,F,T,T,T	YFL055W,YFL054C,YFL053W,YFL052W,YFL051C,YFL050C,YFL049W,YFL048C,YFL047W,YFL046W,YFL045C,YFL044C,YFL042C,YFL041W-A,YFL040W,YFL039C,YFL038C,YFL041W	T,T,T,T,T,T,T,T,T,T,T,T,T,T,T,T,F,T	40210	VII	Realign	P5	MEP
chrVII	157170	159618	4	2	5.269607843137255	25.150040434025968	0.7585513078470825	1.0	0.035130718954248366	intron,MND1,YGL182C,GTS1	T,F,T,T	YGL183C,YGL182C,YGL181W	F,T,T	2448	VII	Realign	P5	MEP
chrVII	381853	386040	3	10	11.575113446381655	4.117544664920727	0.9925994449583718	1.0	0.014091234774301409	MRH4,PUS2,YGL063C-A,PYC1	F,T,T,F	YGL064C,YGL063W,YGL063C-A,YGL062W	F,T,T,F	4187	VII	Realign	P2	MEP
chrVII	655697	655796	2	5	11.12121212121212	2.9653648055091075	1.0	1.0	0.020202020202020204	CTT1	F	YGR088W	F	99	VII	Realign	P5	MEP
chrVII	739502	739735	4	6	16.433476394849784	6.271818186564612	0.9856608478802992	1.0	0.0	OriDB	F	.	F	233	VII	Realign	P5	MEP
chrVII	844869	849084	3158	502	1608.2332147093716	371.4737868516406	0.9998649933670656	0.9997280070008632	0.0	OriDB,long_terminal_repeat,RBG2,CBP4,YGR174W-A,ERG1,YGR176W,ATF2,tRNA_gene	T,T,F,T,T,T,T,F,T	YGR173W,YGR174C,YGR174W-A,YGR175C,YGR176W,YGR177C	F,T,T,T,T,F	4215	VII	Realign	P5	MEP
chrVII	896972	897357	3	6	5.5272727272727264	1.676393497776124	1.0	1.0	0.0	YPP1	F	YGR198W	F	385	VII	Realign	P4	MEP
chrVIII	296302	296401	7	8	27.191919191919194	2.223277986121184	1.0	1.0	0.0	HXT5	F	YHR096C	F	99	VII	Realign	P2	MEP
chrVIII	399433	400871	30	26	37.64603616133519	5.802188475308597	1.0	1.0	0.0006954102920723226	MTC6	F	YHR151C	F	1438	VII	Realign	P2	MEP
chrVIII	465908	467874	84	98	56.992370295015256	7.517050322539396	1.0	1.0	0.000508646998982706	long_terminal_repeat,long_terminal_repeat,YHR180W-A,YHR180C-B,SVP26,tRNA_gene	T,T,T,T,F,T	YHR180W-A,YHR180C-B,YHR181W	T,T,F	1966	VII	Realign	P2	MEP
chrX	213976	218910	39	35	29.484799351438994	6.157709105266558	0.9997433923530922	0.999667994687915	0.0	PRM10,YJL107C,OriDB,UTP10	T,F,F,F	YJL108C,YJL107C,YJL109C	T,F,F	4934	VII	Realign	P4	MEP
chrX	403533	407813	1412	326	807.560046728972	94.31781202624654	1.0	0.9998970404859692	0.004205607476635514	OriDB,MPS3,TPH3,YJL015C,CCT3	T,F,T,T,F	YJL019W,YJL016W,YJL015C,YJL014W	F,T,T,F	4280	VII	Realign	P2	MEP
chrX	453926	455803	148	25	126.92541289291422	11.472548547198448	0.9985907319903838	0.9998460828074496	0.0	ARS,TDH2	T,F	YJR009C	F	1877	VII	Realign	P5	MEP
chrX	478580	482984	3417	54	6407.230699364214	3675.236358461342	0.1069277032657442	0.2688995215311005	0.0	LTR_retrotransposon,LTR_retrotransposon,OriDB	F,F,F	.	F	4404	VII	Realign	P5	MEP
chrX	570298	571028	47	28	46.80958904109588	6.5193634529080216	0.9997882253282508	1.0	0.0	LIA1,YJR071W,NPA3	F,T,F	YJR070C,YJR071W,YJR072C	F,T,F	730	VII	Realign	P5	MEP
chrX	570740	570862	2	4	9.31967213114754	1.8299260642711048	1.0	1.0	0.0	YJR071W	F	YJR071W	F	122	VII	Realign	P2	MEP
chrX	688857	692042	108	102	69.861852433281	8.14413360094812	1.0	1.0	0.0	HOM6,HIR3,YJR140W-A,IML1	T,F,T,F	YJR139C,YJR140C,YJR140W-A,YJR138W	T,F,T,F	3185	VII	Realign	P5	MEP
chrXI	68295	68438	6	0	4.7132867132867124	2.677600370288725	0.3783303730017762	0.7962085308056872	0.0	PTK1	F	YKL198C	F	143	VII	Realign	P5	MEP
chrXI	107730	111556	3	4	14.327175712488124	4.4992090916528795	0.3769264384031844	0.2663714506980168	0.0	intron,PRS1,RPL17A,COY1	T,F,T,F	YKL181W,YKL180W,YKL179C	F,T,F	3826	VII	Realign	P4	MEP
chrXI	126784	130251	6	8	8.767522353619844	2.9276746116950116	0.99645390070922	1.0	0.0	EBP2,NNK1	F,F	YKL172W,YKL171W	F,F	3467	VII	Realign	P2	MEP
chrXI	263148	263304	0	6	6.480769230769233	1.0529029093364457	0.7459807073954984	0.9847560975609756	0.0	.	F	.	F	156	VII	Realign	P5	MEP
chrXI	298727	298897	4	2	6.682352941176473	1.5808543089167837	0.9653333333333334	1.0	0.0	LHS1	F	YKL073W	F	170	VII	Realign	P5	MEP
chrXI	388536	391478	4	4	2.9136641740312714	1.3840981303114777	1.0	1.0	0.023793337865397692	ARS,TCD2,GPX1,PAN3	T,F,T,F	YKL027W,YKL026C,YKL025C	F,T,F	2942	VII	Realign	P3	MEP
chrXI	399454	403790	8	4	3.713791512915129	12.144348366546724	0.9605568445475638	1.0	0.08394833948339482	SPT23,RAM2,YKL018C-A	F,T,F	YKL020C,YKL019W,YKL018C-A	F,T,F	4336	VII	Realign	P5	MEP
chrXI	474871	476894	5746	1503	3093.4641621354426	298.02147138371043	0.9999171760340572	0.9984454933438852	0.0	IRS4,YKR018C	F,F	YKR019C,YKR018C	F,F	2023	VII	Realign	P5	MEP
chrXI	512788	513060	1	4	9.389705882352944	3.3719709590666604	0.4250258531540848	0.5316380839739799	0.0	KAE1	F	YKR038C	F	272	VII	Realign	P5	MEP
chrXI	531398	535331	252	100	89.4571573862192	12.757174247954431	0.9998800815445495	0.9915238954012624	0.0	YKR051W,MRS4,YSR3	F,T,T	YKR051W,YKR052C,YKR053C	F,T,T	3933	VII	Realign	P5	MEP
chrXI	577784	578303	8	4	3.208092485549133	1.5713757037183702	0.989071038251366	1.0	0.0	SIS2,YKR073C	F,F	YKR072C,YKR073C	F,F	519	VII	Realign	P3	MEP
chrXII	175052	177097	10	7	10.032762836185821	3.4060786227478843	0.9661898569570871	1.0	0.0	BRE2,PML1	T,F	YLR015W,YLR016C	T,F	2045	VII	Realign	P3	MEP
chrXII	917798	928695	17458	5073	9697.952096907406	1349.5374114236427	0.9998964196458874	0.9999987438180143	0.0	OriDB,OriDB,ARS,BDF1,YLR399W-A,YLR400W,DUS3,YLR402W,SFP1,SKI2	T,T,T,T,T,T,T,T,T,F	YLR399C,YLR399W-A,YLR400W,YLR401C,YLR402W,YLR403W,YLR398C	T,T,T,T,T,T,F	10897	VII	Realign	P4	MEP
chrXIII	96231	96480	2	3	3.903614457831325	1.7512895386384242	0.9155844155844156	1.0	0.0	ALO1	F	YML086C	F	249	VII	Realign	P5	MEP
chrXIII	190351	192319	70	15	435.407012195122	98.35211077923829	0.33371072553091713	0.3040076695256193	0.0	RRN11	F	YML043C	F	1968	VII	Realign	P2	MEP
chrXIII	438364	438517	204	631	1569.156862745098	99.94417511379659	0.9999361344752488	0.999924867579108	0.0	YMR085W	F	YMR085W	F	153	VII	Realign	P2	MEP
chrXIII	500156	500555	4	2	2.8145363408521304	2.0800253572431706	1.0	0.992248062015504	0.0	ASC1	F	YMR116C	F	399	VII	Realign	P4	MEP
chrXIII	723513	728936	16	28	45.14899502120598	9.207221748687148	1.0	1.0	0.0001843997787202656	OriDB,TAF7,MTF1,RRP5	F,F,T,F	YMR227C,YMR228W,YMR229C	F,T,F	5423	VII	Realign	P4	MEP
chrXIV	102607	102696	2	9	43.01123595505618	5.783538013669587	1.0	1.0	0.0	long_terminal_repeat	F	.	F	89	VII	Realign	P3	MEP
chrXIV	511594	511669	8	8	43.29333333333334	4.565883144462732	0.9981555487242544	0.9981555487242544	0.0	NOP2	F	YNL061W	F	75	VII	Realign	P5	MEP
chrXIV	603588	604203	26	9	13.572357723577234	2.7991084763327314	1.0	1.0	0.0	PUB1	F	YNL016W	F	615	VII	Realign	P5	MEP
chrXIV	691594	693870	14	6	6.8334797891036905	2.3348706079229875	1.0	1.0	0.0	ARS_consensus_sequence,ARS,EGO4,ARC35	T,F,T,F	YNR034W-A,YNR035C	T,F	2276	VII	Realign	P2	MEP
chrXV	207111	207660	9	1	2.7613843351548266	1.039950037248517	1.0	1.0	0.0	MET22,CRT10	F,F	YOL064C,YOL063C	F,F	549	VII	Realign	P4	MEP
chrXV	249021	251119	9	14	30.160629170638703	5.215876802113058	1.0	1.0	0.00047664442326024784	NTG2,NGL1,OriDB	F,T,F	YOL043C,YOL042W	F,T	2098	VII	Realign	P2	MEP
chrXV	998650	1005491	4563	1704	1770.0589095161527	421.1458664770137	0.9999895068756196	0.99983681462141	0.0	OriDB,MSC6,GDS1,SOG2	F,T,F,F	YOR354C,YOR355W,YOR353C	T,F,F	6841	VII	Realign	P4	MEP
chrXVI	56075	62720	305	29	9898.068021068471	5091.468523283811	0.042005420054200535	0.9998448296320636	0.05146726862302483	OriDB,intron,long_terminal_repeat,long_terminal_repeat,long_terminal_repeat,long_terminal_repeat,long_terminal_repeat,LTR_retrotransposon,tRNA_gene,LTR_retrotransposon	F,T,T,T,T,T,T,T,T,T	.	F	6645	VII	Realign	P5	MEP
chrXVI	98228	100434	4	3	4.371713508612873	2.3979814459104647	0.381568310428456	0.9986225895316804	0.02130553037171351	YAR1,HSP82	T,F	YPL239W,YPL240C	T,F	2206	VII	Realign	P5	MEP
chrXVI	171240	173928	2	5	11.217261904761903	2.397692269062104	0.9004739336492891	1.0	0.0	intron,intron,CSM4,YPL199C,RPL7B	T,F,T,T,F	YPL200W,YPL199C,YPL198W	T,T,F	2688	VII	Realign	P2	MEP
chrXVI	219538	219693	145	370	914.7096774193548	251.03995229501427	0.9964831993868144	0.9995387638872176	0.05806451612903226	OriDB,SPT14	F,F	YPL175W	F	155	VII	Realign	P5	MEP
chrXVI	257158	259501	2	4	6.026461801109687	2.4615142142999464	0.8431372549019608	1.0	0.0	KIP2	T	YPL155C	T	2343	VII	Realign	P2	MEP
chrXVI	355248	361409	220	178	261.4961856841422	34.317015446541745	0.999459908599917	0.9999634542996017	0.0	SYH1,MSD1,FMP30,YPL102C,OriDB,ELP4	F,T,T,T,F,F	YPL105C,YPL104W,YPL103C,YPL102C,YPL101W	F,T,T,T,F	6161	VII	Realign	P5	MEP
chrXVI	442177	443112	4	5	871.9026737967914	254.7739821321252	0.3193827119932789	0.9997854143036694	0.0	long_terminal_repeat,LTR_retrotransposon,LTR_retrotransposon	T,F,F	.	F	935	VII	Realign	P5	MEP
chrXVI	530448	530630	9	12	20.532967032967036	1.9176768766684285	1.0	1.0	0.0	RRP12	F	YPL012W	F	182	VII	Realign	P2	MEP
chrXVI	580526	589690	21	19	10.69107376691401	7.435099889737653	1.0	1.0	0.0	OriDB,OriDB,intron,RPA135,YPR010C-A,YPR011C,YPR012W,CMR3,YPR014C,tRNA_gene	T,T,T,F,T,T,T,T,T,T	YPR010C,YPR010C-A,YPR011C,YPR012W,YPR013C,YPR014C	F,T,T,T,T,T	9164	VII	Realign	P4	MEP
chrXVI	607210	611665	270	140	122.26217732884399	29.816053257387072	0.9476457305344153	0.72	0.02356902356902357	OriDB,EAF3,YME1,SDD4	T,T,F,F	YPR023C,YPR024W,YPR022C	T,F,F	4455	VII	Realign	P5	MEP
chrXVI	712708	719342	24	22	21.254446789267405	6.052958099271796	1.0	0.9995327102803738	0.00015073861923424781	SRP54,YPR089W,NVJ2,YPR092W	F,T,T,T	YPR088C,YPR089W,YPR091C,YPR092W	F,T,T,T	6634	VII	Realign	P3	MEP
chrXVI	844981	856057	1518	18	2443.915854098953	2732.158415205109	0.3449877091877888	0.7192214428694648	0.02907186710003612	OriDB,ARS,long_terminal_repeat,long_terminal_repeat,long_terminal_repeat,LTR_retrotransposon,LTR_retrotransposon,LTR_retrotransposon,LTR_retrotransposon	T,T,T,T,T,F,F,F,F	.	F	11076	VII	Realign	P5	MEP
pBR322	0	4360	210	88	712.9775229357797	265.3195597027039	0.33279860069965017	0.306576281031558	0.0	.	F	.	F	4360	VII	Realign	P4	MEP
pUC19_yEGFP	1006	2461	12	136	5055.672852233677	2946.5255782037093	0.9905499102772379	0.482654983476373	0.0	.	F	.	F	1455	VII	Realign	P5;P4	MEP
pUC19_yEGFP	1540	1625	5	1	3485.5764705882348	385.6021838011932	0.2382217433604837	0.3730062307453099	0.0	.	F	.	F	85	VII	Realign	P4	MEP
pUC19_yEGFP	1589	2002	5	2	2113.5302663438256	391.5955654196629	0.2344367082863329	0.3317796687711593	0.0	.	F	.	F	413	VII	Realign	P4	MEP
chrXII	1070925	1071706	12	10	2149.6581306017924	1351.3674156528205	0.4051036022995161	0.4693058840944563	0.0	OriDB,YRF1-4,YLR466C-B,telomere	F,F,F,F	YLR466W,YLR466C-B	F,F	781	II	Realign	A2;Y3;P4;A3	MEP
chrXIV	359338	359388	42	2	7155.62	2247.613124094091	0.9994496868522648	0.9994496868522648	0.0	OriDB	F	.	F	50	II	Realign	Y4;P2;A3;A4	MEP
chrXV	888182	896607	6	6	7.939703264094954	2.8896493736182345	1.0	1.0	0.0	BIL1,RRG7,MCH5,SLY41,SNU66	T,T,T,T,T	YOR304C-A,YOR305W,YOR306C,YOR307C,YOR308C	T,T,T,T,T	8425	II	Realign	Y5;Y2;Y3;Y4;A4	MEP
chrVIII	212265	216252	451	.	16.85803862553298	6.873204895717358	0.974609375	0.7896103896103897	0.002257336343115124	YHR052W-A,CUP1-1,OriDB,ARS,YHR054C,YHR054W-A,CUP1-2,RSC30,ARS	T,T,T,T,T,T,T,F,T	YHR052W-A,YHR053C,YHR054C,YHR054W-A,YHR055C,YHR056C	T,T,T,T,T,F	3987	I	Repeats	P5;P3;A2;Y5;Y2;Y3;P4;P2	MEP
chrXII	451415	468954	9521014	.	90695.73943782428	36437.11937400532	1.0	0.999989011109768	0.0009695448842249344	YLR154W-A,YLR154W-B,TAR1,YLR154W-E,YLR154W-F,rRNA_gene,rRNA_gene,rRNA_gene,rRNA_gene,rRNA_gene,rRNA_gene,rRNA_gene,rRNA_gene,OriDB,OriDB,OriDB,ARS_consensus_sequence,ARS_consensus_sequence,ARS,ARS,YLR154C-G,YLR154C-H,rRNA_gene,rRNA_gene,rRNA_gene,rRNA_gene,rRNA_gene,rRNA_gene,rRNA_gene,rRNA_gene,rRNA_gene,rRNA_gene,rRNA_gene,rRNA_gene,rRNA_gene	T,T,T,T,T,T,T,T,T,T,T,T,T,T,T,T,T,T,T,T,T,F,T,T,T,T,T,T,T,T,T,T,T,T,T	YLR154W-A,YLR154W-B,YLR154W-C,YLR154W-E,YLR154W-F,YLR154C-G,YLR154C-H	T,T,T,T,T,T,F	17539	I	Repeats	Y4;P5;P3;A2;Y5;A5;Y2;A3;Y3;P4;A4	MEP
chrXII	459678	489480	4517	.	34503.04761425408	52203.25682247303	0.3581264433255925	1.0	0.0	OriDB,OriDB,ARS_consensus_sequence,ARS,YLR154C-G,YLR154C-H,ASP3-1,YLR156W,YLR156C-A,ASP3-2,rRNA_gene,rRNA_gene,rRNA_gene,rRNA_gene,rRNA_gene,rRNA_gene,rRNA_gene,rRNA_gene,rRNA_gene,rRNA_gene,rRNA_gene,rRNA_gene,rRNA_gene,long_terminal_repeat,long_terminal_repeat,YLR157W-D,LTR_retrotransposon,YLR157W-E,YLR157C-C,ASP3-3,YLR159W,YLR159C-A,ASP3-4,YLR161W,rRNA_gene,rRNA_gene,rRNA_gene,LTR_retrotranspo…	T,T,T,T,T,T,T,T,T,T,F,T,T,T,T,T,T,T,T,T,T,T,T,T,T,T,T,T,T,T,T,T,T,T,T,T,T,T	YLR154C-G,YLR154C-H,YLR155C,YLR156W,YLR156C-A,YLR157C,YLR157W-D,YLR157W-E,YLR157C-C,YLR158C,YLR159W,YLR159C-A,YLR160C,YLR161W	T,T,T,T,T,T,T,T,T,T,T,T,T,T	29802	I	Repeats	Y4;P3;Y5;A3;Y3;P4;P2;A4	MEP
chrXIV	359345	359388	31	.	6607.906976744186	110.6785323734674	0.9464235156965608	0.9464235156965608	0.0	OriDB	F	.	F	43	I	Repeats	Y4;P5;A2;Y5;A5;A3;Y3;P4;P2;A4	MEP
chrIV	757612	758162	28	.	14.736363636363635	13.095090872486448	0.9869423286180632	0.9044776119402984	0.0	NUM1	F	YDR150W	F	550	IV	Repeats	Y2	MEP
chrV	79222	79260	40	.	1032.078947368421	243.92075736307515	0.999719602345144	0.999719602345144	0.0	UTR2	F	YEL040W	F	38	IV	Repeats	Y5	MEP
pUG72	1	1691	47	.	32599.392307692313	2424.665842761277	0.3167420982552114	0.6358143088893534	0.0	.	F	.	F	1690	IV	Repeats	Y4	MEP
chrXVI	536697	536778	45	.	69.67901234567901	41.38701029606706	0.9996457669146298	0.9996457669146298	0.1111111111111111	RQC2	F	YPL009C	F	81	VII	Repeats	P2	MEP
chrXVI	875022	875034	34	.	2866.583333333333	0.4930066485916346	0.8525788782313432	0.8527056840435289	0.0	OriDB	F	.	F	12	VII	Repeats	P5	MEP
chrIV	1154130	1161418	1379	.	92.80804061470913	37.68241117653413	0.0	1.0	0.02524698133918771	ARS_consensus_sequence,ARS,HXT7,HXT6	T,T,T,T	YDR342C,YDR343C	T,T	7288	II	Repeats	Y4;Y3;P2;A4	MEP
chrom	start	end	discordant	soft-clipped	meancov	covstd	start_ratio	end_ratio	continuity	sgd_features	sgd_complete	orf	orf_complete	length	segregation	pipeline	samples	Rep-MEP
chrII	464189	464786	36	16	8.93132328308208	2.804096146772729	1.0	1.0	0.0	CYC8	F	YBR112C	F	597	V	Realign	A10	Rep-MEP
chrII	584849	585405	74	16	39.8363309352518	6.516733595428864	1.0	0.9990569003458032	0.0017985611510791368	EHT1	F	YBR177C	F	556	V	Realign	A10	Rep-MEP
chrIV	599571	600512	6	2	1.7236981934112643	0.8350463281305177	1.0	1.0	0.04782146652497343	RAD55	F	YDR076W	F	941	V	Realign	A9	Rep-MEP
chrM	14696	14931	23	8	25.0468085106383	5.808462317623032	1.0	1.0	0.0	AI1,intron,intron,intron,intron,intron,AI2,AI3,AI4,AI5_ALPHA,COX1	F,F,F,F,F,F,F,F,F,F,F	.	F	235	V	Realign	A9	Rep-MEP
chrM	76593	77669	4	4	5.705537366570429	2.347268502135908	1.0	0.5505601217012825	0.0	tRNA_gene	T	.	F	1076	V	Realign	A7	Rep-MEP
chrV	197123	197280	479	592	1276.4331210191085	194.4112219863048	1.0	0.9999062236253946	0.0	RPN3	F	YER021W	F	157	V	Realign	A10	Rep-MEP
chrVII	547091	547279	5	7	15.478723404255321	4.209231807926061	1.0	1.0	0.010638297872340424	IMO32,NAG1	F,F	YGR031W,YGR031C-A	F,F	188	V	Realign	A7	Rep-MEP
chrVII	907679	910065	40	22	12.670578373847446	3.968815712108885	0.9989858012170384	1.0	0.0	ADE3,YGR204C-A,TDA10	F,T,F	YGR204W,YGR204C-A,YGR205W	F,T,F	2386	V	Realign	A9	Rep-MEP
chrVII	1012526	1012758	2	10	7.047413793103447	2.6199487099117738	1.0	1.0	0.004310344827586207	YGR259C,TNA1	F,F	YGR259C,YGR260W	F,F	232	V	Realign	A6	Rep-MEP
chrVIII	334161	336312	127	53	187.4565318456532	21.84865832565316	0.9998222432896842	0.9999006013617614	0.0	UBA4,YHR112C	F,T	YHR111W,YHR112C	F,T	2151	V	Realign	A7	Rep-MEP
chrXII	459803	460486	619	4492	208323.96486090773	30091.328573128565	0.35301679186503576	0.4158199291291994	0.0	OriDB,rRNA_gene	F,F	.	F	683	V	Realign	A10;A9	Rep-MEP
chrXII	460380	469603	331	487	626401.2348593491	223253.76687286672	0.31353313505816416	0.336595884927433	0.0	OriDB,OriDB,ARS_consensus_sequence,ARS,YLR154C-G,YLR154C-H,ASP3-1,rRNA_gene,rRNA_gene,rRNA_gene,rRNA_gene,rRNA_gene,rRNA_gene,rRNA_gene,rRNA_gene,rRNA_gene,rRNA_gene,rRNA_gene	F,T,T,T,T,T,F,F,T,T,T,T,T,T,T,T,T,T	YLR154C-G,YLR154C-H,YLR155C	T,T,F	9223	V	Realign	A6;A7	Rep-MEP
chrXII	460538	469603	619	51	96668.16602228233	9342.500977111244	0.3801560852300475	0.4305275981061808	YLR154C-G,YLR154C-H,ASP3-1,rDNA,rDNA,rDNA,rDNA,rDNA,rDNA,rDNA,rDNA,rDNA,rDNA,rDNA	OriDB,OriDB,ARS_consensus_sequence,ARS,YLR154C-G,YLR154C-H,ASP3-1,rRNA_gene,rRNA_gene,rRNA_gene,rRNA_gene,rRNA_gene,rRNA_gene,rRNA_gene,rRNA_gene,rRNA_gene,rRNA_gene,rRNA_gene	F,T,T,T,T,T,F,F,T,T,T,T,T,T,T,T,T,T	YLR154C-G,YLR154C-H,YLR155C	T,T,F	9065	V	Realign	A6;A7	Rep-MEP
chrXII	797389	797751	2	6	6.088397790055248	2.5256536108906658	1.0	1.0	0.0027624309392265192	NUP2	F	YLR335W	F	362	V	Realign	A6	Rep-MEP
chrXIII	639403	643409	39	21	20.541687468796805	5.079511039418889	0.9995034756703078	1.0	0.0	SGS1,GCV2	F,F	YMR190C,YMR189W	F,F	4006	V	Realign	A9	Rep-MEP
chrXIV	359340	359404	1	6	3712.46875	2338.9132223157485	0.9993102346043522	0.9993102346043522	0.046875	OriDB	F	.	F	64	V	Realign	A10	Rep-MEP
chrXVI	40404	41130	12	5	3.9889807162534434	1.2866724362889814	1.0	1.0	0.0	DIP5	F	YPL265W	F	726	V	Realign	A6	Rep-MEP
chrXVI	567604	573019	10	10	11.720221606648199	5.059263479002367	1.0	0.08125577100646353	long_terminal_repeat,ICL2,REC8,tRNA_gene,HAA1	OriDB,long_terminal_repeat,ICL2,REC8,tRNA_gene,HAA1	T,T,F,T,T,F	YPR006C,YPR007C,YPR008W	F,T,F	5415	V	Realign	A9	Rep-MEP
chrXVI	636963	637179	4	3	5.7592592592592595	2.567136935166441	1.0	0.9979423868312756	0.0046296296296296285	SRO7	F	YPR032W	F	216	V	Realign	A10	Rep-MEP
chrII	202557	203016	73	25	55.450980392156865	9.869480152084119	0.9730845146240804	0.9991566519080748	0.0	FMT1	F	YBL013W	F	459	IV	Realign	Y7	Rep-MEP
chrII	246815	248139	6	0	3.981062979862612	2.1168405005702167	0.7349314166993962	0.455978992791259	0.004717580153002322	UGA2,OriDB	F,F	YBR006W	F	1324	IV	Realign	Y10	Rep-MEP
chrII	362003	363899	28	6	10.720991561181435	2.9221080528451764	0.9886455798864558	1.0	0.0005274261603375527	ORC2,OriDB	F,F	YBR060C	F	1896	IV	Realign	Y6	Rep-MEP
chrII	365121	365650	39	12	8.703213610586012	1.984059602997288	1.0	0.9984984984984984	0.0	TRM7,OriDB	F,F	YBR061C	F	529	IV	Realign	Y6	Rep-MEP
chrII	370337	370696	4	6	5.139275766016713	3.1450700740603166	0.6599099099099099	1.0	0.0	NRG2,OriDB	F,F	YBR066C	F	359	IV	Realign	Y6	Rep-MEP
chrII	397991	399258	27	18	7.934490923441199	3.271889160604056	1.0	1.0	0.0	RPG1,SEC18	F,F	YBR079C,YBR080C	F,F	1267	IV	Realign	Y10	Rep-MEP
chrII	448500	449051	54	16	20.226860254083483	7.133500433588441	1.0	1.0	0.0	SIF2	F	YBR103W	F	551	IV	Realign	Y7	Rep-MEP
chrII	660126	661571	227	90	249.96885813148788	27.453081694845967	1.0	1.0	0.002076124567474049	PYC2	F	YBR218C	F	1445	IV	Realign	Y7	Rep-MEP
chrII	716051	716401	1958	573	1791.474285714286	176.84934079259529	0.9997685694118192	0.9998934493800437	0.0	HIS7	F	YBR248C	F	350	IV	Realign	Y6	Rep-MEP
chrIII	43409	55194	15	2	7.846075519728467	3.6105815001202215	1.0	0.9339622641509434	0.0	SPS22,POF1,EMC1,YCL046W,MGR1,OriDB,YCL041C,YCL042W,GLK1,GID7,ATG22,PDI1	F,T,T,T,T,T,T,T,T,T,F,T	YCL048W,YCL047C,YCL045C,YCL046W,YCL044C,YCL041C,YCL042W,YCL040W,YCL039W,YCL038C,YCL043C	F,T,T,T,T,T,T,T,T,F,T	11785	IV	Realign	Y6	Rep-MEP
chrIII	75328	75660	12	2	4.0210843373493965	2.0933431565800347	1.0	1.0	0.0	.	F	.	F	332	IV	Realign	Y6	Rep-MEP
chrIII	132810	134416	48	19	14.379202988792029	4.024834594330812	1.0	1.0	0.0006226650062266501	ADY2,ADP1	F,F	YCR010C,YCR011C	F,F	1606	IV	Realign	Y10	Rep-MEP
chrIV	105879	106282	8	2	21.977667493796524	5.6924483098581895	0.33065658951346244	0.3537842190016103	0.0	ASF2	F	YDL197C	F	403	IV	Realign	Y6	Rep-MEP
chrIV	215091	225427	18	4	8.672794117647058	3.96313055586284	0.9600550964187328	0.4724137931034483	0.0001934984520123839	intron,RGT2,ARF2,RPL35B,RDI1,PPH21,RPL41B,SRF1,CDC53,OriDB	T,F,T,T,T,T,T,T,F,F	YDL138W,YDL137W,YDL136W,YDL135C,YDL134C,YDL133C-A,YDL133W,YDL132W	F,T,T,T,T,T,T,F	10336	IV	Realign	Y6	Rep-MEP
chrIV	234299	234560	15	8	17.03065134099617	2.4430327779829253	0.6600893521965748	0.9588235294117649	0.0	.	F	.	F	261	IV	Realign	Y6	Rep-MEP
chrIV	300881	301729	18	8	6.951650943396228	1.9543787583244128	1.0	1.0	0.0	LUC7,YDL086W,YDL086C-A	F,F,F	YDL087C,YDL086W,YDL086C-A	F,F,F	848	IV	Realign	Y7	Rep-MEP
chrIV	320386	321449	96	24	35.12793979303857	7.034560576895743	0.9900373599003736	1.0	0.02257761053621825	RXT3	F	YDL076C	F	1063	IV	Realign	Y6	Rep-MEP
chrIV	405356	405495	49	109	194.78417266187046	38.06937298626431	0.99932548124319	0.9996033123419448	0.02158273381294964	RTK1,YDL025W-A	F,F	YDL025C,YDL025W-A	F,F	139	IV	Realign	Y6	Rep-MEP
chrIV	471181	472016	295	26	169.8694610778443	27.23235068189411	0.9997818618094564	0.9893920848633212	0.0	RPL4B	F	YDR012W	F	835	IV	Realign	Y6	Rep-MEP
chrIV	556418	557162	4	6	10.262096774193546	2.493510698500806	1.0	1.0	0.009408602150537636	TPI1,DET1	F,F	YDR050C,YDR051C	F,F	744	IV	Realign	Y9	Rep-MEP
chrIV	877767	878311	46	6	5.069169960474309	3.8708709269811297	0.9996422182468694	0.999541914796152	0.0	OriDB,long_terminal_repeat,LTR_retrotransposon,LTR_retrotransposon,LTR_retrotransposon,LTR_retrotransposon	F,F,F,F,F,F	.	F	544	IV	Realign	Y7;Y9	Rep-MEP
chrIV	1006493	1009075	2	4	30.795120061967467	8.475522200637638	0.4667392191538566	0.2506870019236054	0.0	CCC2,YDR271C,GLO2	F,T,F	YDR270W,YDR271C,YDR272W	F,T,F	2582	IV	Realign	Y6	Rep-MEP
chrIV	1164806	1165175	6	16	6.64769647696477	2.2977546138779363	1.0	1.0	0.002710027100271003	.	F	.	F	369	IV	Realign	Y7	Rep-MEP
chrIV	1168614	1169904	32	12	7.206976744186046	2.726518808556555	1.0	1.0	0.0007751937984496124	SVF1,MRP1	F,F	YDR346C,YDR347W	F,F	1290	IV	Realign	Y10	Rep-MEP
chrIV	1177551	1328840	6	14	6.262152777777778	3.057724431481878	1.0	1.0	0.001736111111111111	ATP22,YPQ2,TRR1,TRP4,YDR354C-A,YDR355C,SPC110,CNL1,GGA1,EAF1,OPI7,OriDB,long_terminal_repeat,TFC6,ESC2,SEM1,CDC40,ESF1,tRNA_gene,intron,YDR366C,KEI1,YPR1,XRS2,DXO1,CTS2,YDR371C-A,VPS74,FRQ1,PHO92,WIP1,BCS1,ARH1,ARS_consensus_sequence,ARS,intron,intron,LSM6,RGA2,SDH6,ARO10,YRA1,YDR381C-A,RPP2B,NKP1,ATO3,MUS81,CIN10,RVS167,SAC7,UBA2,YDR391C,SPT3,SHE9,tRNA_gene,OriDB,ARS,intron,RPT3,SXM1,YDR396W,NCB…	F,T,T,T,T,T,T,T,T,T,T,T,T,T,T,T,T,T,T,T,T,T,T,T,T,T,T,T,T,T,T,T,T,T,T,T,T,T,T,T,T,T,T,T,T,T,T,T,T,T,T,T,T,T,T,T,T,T,T,T,T,T,T,T,T,T,T,T,T,T,T,T,T,T,T,T,T,T,T,T,T,T,T,T,T,T,T,T,T,T,T,T,T,T,T,T,T,T,T,T,F,T,T,T,T,T,T,T,T,T,T,T	YDR350C,YDR352W,YDR353W,YDR354W,YDR354C-A,YDR355C,YDR356W,YDR357C,YDR358W,YDR359C,YDR360W,YDR362C,YDR363W,YDR363W-A,YDR364C,YDR365C,YDR366C,YDR367W,YDR368W,YDR369C,YDR370C,YDR371W,YDR371C-A,YDR372C,YDR373W,YDR374C,YDR374W-A,YDR375C,YDR376W,YDR378C,YDR379W,YDR379C-A,YDR380W,YDR381W,YDR381C-A,YDR382W,YDR383C,YDR384C,YDR386W,YDR387C,YDR388W,YDR389W,YDR390C,YDR391C,YDR392W,YDR393W,YDR394W,YDR395W,YDR…	F,T,T,T,T,T,T,T,T,T,T,T,T,T,T,T,T,T,T,T,T,T,T,T,T,T,T,T,T,T,T,T,T,T,T,T,T,T,T,T,T,T,T,T,T,T,T,T,T,T,T,T,T,T,T,T,T,T,T,T,T,T,T,T,T,T,T,T,T,T,T,T,T,T,T,T,T,T,T,T,T,F,T,T,T,T,T,T,T,T	151289	IV	Realign		Rep-MEP
chrM	14074	16646	36	5	40.103032659409024	332.76131331530337	1.0	0.8879605013292822	0.0	AI1,intron,intron,intron,intron,intron,intron,intron,intron,intron,AI2,AI3,AI4,AI5_ALPHA,COX1	F,F,F,F,F,F,F,F,F,F,F,F,F,F,F	.	F	2572	IV	Realign	Y9	Rep-MEP
chrV	48613	48976	12	8	7.8292011019283745	3.204426375745672	1.0	1.0	0.0	POL5	F	YEL055C	F	363	IV	Realign	Y6	Rep-MEP
chrV	442065	442265	42	44	80.435	8.383064773697027	0.4999086869178791	0.9835144248782316	0.0	.	F	.	F	200	IV	Realign	Y6	Rep-MEP
chrV	507167	508173	32	8	15.833996023856859	3.969976455552132	0.9994884910485934	1.0	0.0	OriDB,CHD1	F,F	YER164W	F	1006	IV	Realign	Y7	Rep-MEP
chrV	546188	551629	2	3	47.405952554072215	11.016043920970475	0.3505585915785185	0.3294332070440217	0.0	ARS,intron,long_terminal_repeat,BMH1,PDA1,DMC1,ISC10,SLO1,YER181C,tRNA_gene	T,T,F,F,T,T,T,T,F,T	YER177W,YER178W,YER179W,YER180C,YER180C-A,YER181C	F,T,T,T,T,F	5441	IV	Realign	Y9	Rep-MEP
chrVI	14793	21498	6	4	29.173064016520392	7.0317991889753975	0.38884916286320304	0.2748482306553839	0.0	OriDB,ARS,AGP3,AQY3	T,T,T,F	YFL055W,YFL054C	T,F	6705	IV	Realign	Y7	Rep-MEP
chrVI	45938	66237	6	6	48.81781997984848	23.066703385930523	0.3742762613730356	0.333325691415588	0.007906793438100398	LAM5,YFL041W-A,OriDB,OriDB,intron,intron,intron,YFL040W,ACT1,YPT1,TUB2,RPO41,MOB2,RPL22B,FET5,MIL1	F,T,T,T,T,T,T,T,T,T,T,T,T,T,T,F	YFL042C,YFL041W-A,YFL040W,YFL039C,YFL038C,YFL037W,YFL036W,YFL034C-B,YFL034C-A,YFL041W,YFL034W	F,T,T,T,T,T,T,T,T,T,F	20299	IV	Realign	Y9	Rep-MEP
chrVI	51625	59856	4	2	64.018651113028	20.485667850963647	0.3409776323533004	0.30559211425441	0.0	OriDB,intron,YFL040W,ACT1,YPT1,TUB2,RPO41	T,T,F,T,T,T,F	YFL040W,YFL039C,YFL038C,YFL037W,YFL036W	F,T,T,T,F	8231	IV	Realign	Y9	Rep-MEP
chrVI	54356	57948	2	3	84.29577093745786	17.376148827861275	0.3442682441574531	0.3475631432811517	0.0	OriDB,intron,ACT1,YPT1,TUB2	F,T,F,T,T	YFL039C,YFL038C,YFL037W	F,T,T	3592	IV	Realign	Y9	Rep-MEP
chrVI	57891	68738	2	3	79.54558864202083	12.7558402303118	0.3838726205021085	0.3620183659945092	0.0	OriDB,intron,intron,RPO41,MOB2,RPL22B,MIL1	T,T,T,T,T,T,T	YFL036W,YFL034C-B,YFL034C-A,YFL034W	T,T,T,T	10847	IV	Realign	Y9	Rep-MEP
chrVI	75095	75772	220	54	117.08862629246677	33.40611488488736	0.9871369844848163	0.9991536899119836	0.050221565731166914	YFL032W,HAC1	F,F	YFL032W,YFL031W	F,F	677	IV	Realign	Y6	Rep-MEP
chrVI	135202	135918	8	6	7.97486033519553	3.3587930722629302	1.0	1.0	0.0013966480446927375	MSH4	F	YFL003C	F	716	IV	Realign	Y7	Rep-MEP
chrVII	58372	59072	2048	477	1148.087142857143	107.6663077972579	0.999567625996487	0.9979381634794884	0.0	ADE5,7	F	YGL234W	F	700	IV	Realign	Y6	Rep-MEP
chrVII	348643	358565	5180	609	1945.4352953033665	311.9744701771097	0.9997782359569418	0.999729561301398	0.0	ARS_consensus_sequence,ARS,MAD1,LCL3,GUP1,SCY1,YGL082W,YGL081W	T,T,F,T,T,T,T,T	YGL086W,YGL085W,YGL084C,YGL083W,YGL082W,YGL081W	F,T,T,T,T,T	9922	IV	Realign	Y7	Rep-MEP
chrVII	450415	451370	0	18	11.047120418848168	3.4192065429577463	1.0	0.9980787704130644	0.0010471204188481676	PIB2	F	YGL023C	F	955	IV	Realign	Y10	Rep-MEP
chrVII	617290	618648	18	17	10.091310751104565	4.764612240137514	0.0	1.0	0.07511045655375552	SPT4,YGR064W,VHT1	T,T,F	YGR063C,YGR064W,YGR065C	T,T,F	1358	IV	Realign	Y6	Rep-MEP
chrVII	694859	695530	2	5	5.639344262295082	2.3490878184840045	1.0	0.9981583793738492	0.0	GTF1,NOP7	F,F	YGR102C,YGR103W	F,F	671	IV	Realign	Y9	Rep-MEP
chrVII	923801	925138	10	12	14.169035153328347	3.0291278610541768	0.9984790874524716	0.9985141158989599	0.0	GPI1,CCH1	F,F	YGR216C,YGR217W	F,F	1337	IV	Realign	Y9	Rep-MEP
chrVII	1034831	1035853	28	9	13.435420743639922	6.725047215300702	1.0	1.0	0.0	OriDB,SLH1	F,F	YGR271W	F	1022	IV	Realign	Y7	Rep-MEP
chrVIII	155439	157974	4	1	5.446153846153847	6.708421508234997	0.4726411029728566	0.5551632833186231	0.02051282051282052	MYO1,MAS2	F,F	YHR023W,YHR024C	F,F	2535	IV	Realign	Y6	Rep-MEP
chrVIII	489422	489711	67	41	113.58823529411764	13.619647928216839	0.8249805061317077	0.8247756917741085	0.0	MDM31	F	YHR194W	F	289	IV	Realign	Y6	Rep-MEP
chrX	357208	357576	12	10	9.847826086956523	2.4712907321474202	1.0	1.0	0.002717391304347826	YJL045W	F	YJL045W	F	368	IV	Realign	Y6	Rep-MEP
chrX	538217	541311	168	192	1502.689075630252	293.9682091318816	0.999882235946823	0.9997095523755264	0.0	long_terminal_repeat,HIT1,tRNA_gene,long_terminal_repeat,long_terminal_repeat,ARS	F,T,T,T,F,T	YJR055W	T	3094	IV	Realign	Y7	Rep-MEP
chrX	540990	541203	168	4	1216.0798122065728	183.92567956063846	0.2961320411612434	0.5144231476441947	0.0	long_terminal_repeat,long_terminal_repeat	F,F	.	F	213	IV	Realign	Y7	Rep-MEP
chrX	623169	623320	3	4	10.417218543046358	1.448258218048916	1.0	0.9692164179104478	0.0	.	F	.	F	151	IV	Realign	Y7	Rep-MEP
chrXI	13960	14987	27	14	14.383641674780915	3.6214288631482936	1.0	1.0	0.0	COS9	F	YKL219W	F	1027	IV	Realign	Y6	Rep-MEP
chrXI	59926	61595	6	6	3.5698022768124624	2.269594531580018	1.0	1.0	0.05811863391252248	TOR2	F	YKL203C	F	1669	IV	Realign	Y9	Rep-MEP
chrXI	421977	422859	6	10	5.317460317460316	1.8955464905557984	1.0	0.9978260869565218	0.0	UFD4	F	YKL010C	F	882	IV	Realign	Y6	Rep-MEP
chrXI	489074	489516	6	4	5.2104072398190056	1.338121975901683	0.8741450068399452	1.0	0.0	GCN3	F	YKR026C	F	442	IV	Realign	Y6	Rep-MEP
chrXI	550390	553603	75	12	21.132275132275133	4.635509671274053	1.0	0.9993954050785974	0.0	intron,TRM2,RPS21A,GLG1	T,F,T,F	YKR056W,YKR057W,YKR058W	F,T,F	3213	IV	Realign	Y10	Rep-MEP
chrXII	438196	439756	70	34	41.12307692307692	8.332142321201044	0.992785793562708	0.9993265993265992	0.0	OriDB,YLR149C	F,F	YLR149C	F	1560	IV	Realign	Y7	Rep-MEP
chrXII	457784	460985	1279	9767	379725.5651358951	112331.2698956477	0.3440138555103122	0.3780520194920421	0.0	rRNA_gene,rRNA_gene,OriDB,OriDB,ARS_consensus_sequence,ARS,rRNA_gene,rRNA_gene,rRNA_gene,rRNA_gene,rRNA_gene,rRNA_gene	F,F,T,T,T,T,T,T,T,F,F,T	.	F	3201	IV	Realign	Y7	Rep-MEP
chrXII	460854	461426	1279	9	299244.8137486529	31236.90669661378	0.2673435160187017	0.34349483876534337	0.0	OriDB,rRNA_gene,rRNA_gene,rRNA_gene	F,F,F,F	.	F	572	IV	Realign	Y6;A10;Y7;A9	Rep-MEP
chrXII	1028350	1028829	31	9	27.19832985386221	5.526206055629465	1.0	1.0	0.0020876826722338203	.	F	.	F	479	IV	Realign	Y7	Rep-MEP
chrXIII	105965	106861	8	4	3.081080522486772	1.4317942854358356	0.7614678899082569	0.6181818181818182	0.029575892857142856	TDA9	F	YML081W	F	896	IV	Realign	Y9	Rep-MEP
chrXIII	134428	135524	46	26	33.99817518248175	6.452662859929196	1.0	1.0	0.0009124087591240877	DAK1,POB3	F,F	YML070W,YML069W	F,F	1096	IV	Realign	Y10	Rep-MEP
chrXIII	144431	147218	272	29	69.47003946896304	20.269588224232077	0.9491476451892517	0.06637961966271977	ORC1,TEM1,RPS1B	ORC1,TEM1,RPS1B	F,T,F	YML065W,YML064C,YML063W	F,T,F	2787	IV	Realign	Y9	Rep-MEP
chrXIII	147151	158714	272	7	5.249416241459829	5.521562174055816	0.24607617166063	0.4050104384133612	0.024301651820461817	RPS1B,MFT1,PIF1,OGG1,NTE1	F,T,T,T,T	YML063W,YML062C,YML061C,YML060W,YML059C	F,T,T,T,T	11563	IV	Realign	Y9	Rep-MEP
chrXIII	175127	175454	13	13	28.137614678899087	7.4252250739575745	1.0	0.9991948470209341	0.003058103975535168	RSE1	F	YML049C	F	327	IV	Realign	Y7	Rep-MEP
chrXIII	291951	293944	10	4	4.721525338685399	2.063522891809727	1.0	1.0	0.008529854490717512	CLU1	F	YMR012W	F	1993	IV	Realign	Y7	Rep-MEP
chrXIII	378608	378986	226	65	166.0952380952381	38.18219242780729	0.9895200167679732	0.999804992199688	0.018518518518518517	long_terminal_repeat,long_terminal_repeat,LTR_retrotransposon,LTR_retrotransposon	F,F,F,F	.	F	378	IV	Realign	Y6	Rep-MEP
chrXIII	379398	380629	26	4	10.839967506092608	3.0902316679722612	1.0	1.0	0.0	FAR3,YMR052C-A,STB2,tRNA_gene	T,T,F,F	YMR052W,YMR052C-A,YMR053C	T,T,F	1231	IV	Realign	Y7	Rep-MEP
chrXIII	397077	397643	24	6	10.885159010600708	3.443520913561601	1.0	1.0	0.00176678445229682	RIM9	F	YMR063W	F	566	IV	Realign	Y7	Rep-MEP
chrXIII	432966	433184	44	42	77.97247706422019	16.645774577812396	0.9577548887893717	0.9982697090948416	0.0	OriDB	F	.	F	218	IV	Realign	Y6	Rep-MEP
chrXIV	46468	47762	48	17	23.45208655332303	7.078415356673879	1.0	1.0	0.0	EMW1	F	YNL313C	F	1294	IV	Realign	Y7	Rep-MEP
chrXIV	407766	408482	28	19	25.3840782122905	6.856813527293329	1.0	1.0	0.0	MLS1,DMA2	F,F	YNL117W,YNL116W	F,F	716	IV	Realign	Y9	Rep-MEP
chrXIV	620179	621374	4	10	7.67112970711297	2.863089880007321	0.5271370420624152	0.4672029702970297	0.0	LST8,MRP7	F,F	YNL006W,YNL005C	F,F	1195	IV	Realign	Y6	Rep-MEP
chrXV	24081	24630	6	2	4.438979963570128	2.009633370027989	0.6049004594180705	0.8581363004172462	0.0273224043715847	OriDB,IMA2	F,F	YOL157C	F	549	IV	Realign	Y10	Rep-MEP
chrXV	436905	437462	15	0	2.6597127851525966	1.4272671514318145	0.3286799483215719	0.8341910404755569	0.06612201239944514	OriDB	F	.	F	557	IV	Realign	Y7	Rep-MEP
chrXV	469307	470069	4	3	4.177165354330708	1.6438394805302032	1.0	1.0	0.003937007874015748	SKI7	F	YOR076C	F	762	IV	Realign	Y9	Rep-MEP
chrXV	559276	559398	9	17	29.081967213114748	5.586268533652186	1.0	1.0	0.0	CAT5	F	YOR125C	F	122	IV	Realign	Y7	Rep-MEP
chrXV	627773	630451	129	41	41.53920836445109	7.5157137630987645	0.9959606160060592	0.9996427933559564	0.0	ISN1,NFI1	F,F	YOR155C,YOR156C	F,F	2678	IV	Realign	Y7	Rep-MEP
chrXV	700700	702246	27	10	8.754851228978008	3.2931471257897744	1.0	1.0	0.0	OriDB	F	.	F	1546	IV	Realign	Y7	Rep-MEP
chrXV	787958	791593	294	104	378.55213204951866	79.91668782795675	1.0	1.0	0.008253094910591471	MET7,SSP2,PUS7	F,T,F	YOR241W,YOR242C,YOR243C	F,T,F	3635	IV	Realign	Y7	Rep-MEP
chrXV	942397	943448	8	0	3.31779257849667	1.5304885256970424	0.5878084179970973	0.8612440191387559	0.0028544243577545195	MIP1	F	YOR330C	F	1051	IV	Realign	Y10	Rep-MEP
chrXV	1036211	1036532	0	6	4.542056074766355	2.6141731137219493	0.8638888888888889	0.8897058823529411	0.0	NDD1	F	YOR372C	F	321	IV	Realign	Y6	Rep-MEP
chrXV	1065090	1072271	2	3	97.21166968388805	603.846115970802	0.8067330814153212	0.9219006007646096	0.0	OriDB,YOR385W,PHR1,YOR387C,FDH1	F,F,T,T,F	YOR385W,YOR386W,YOR387C,YOR388C	F,T,T,F	7181	IV	Realign	Y6	Rep-MEP
chrXV	1077291	1077483	11	5	47.23958333333334	25.18566258462121	0.668832447332152	0.9884868421052632	0.0	FEX1	F	YOR390W	F	192	IV	Realign	Y6	Rep-MEP
chrXVI	175958	176869	52	14	34.189901207464324	7.534927605410691	0.9926809433450801	0.9991813344248874	0.0	APL5	F	YPL195W	F	911	IV	Realign	Y7	Rep-MEP
chrXVI	176037	176248	189	143	383.3649289099526	58.465159571857136	0.9992609647252778	1.0	0.0	APL5	F	YPL195W	F	211	IV	Realign	Y6	Rep-MEP
chrXVI	207566	214081	4	4	26.7335127836166	9.917902397308652	0.5646346035784913	0.306493680960094	0.001025320970042796	OriDB,long_terminal_repeat,long_terminal_repeat,TCO89,PPQ1,CBC2,tRNA_gene,CUP9	T,T,T,F,T,T,T,T	YPL180W,YPL179W,YPL178W,YPL177C	F,T,T,T	6515	IV	Realign	Y6	Rep-MEP
chrXVI	374385	375296	192	44	106.72118551042809	10.621064189718334	0.9992352547557596	0.9996213913866541	0.0	SSU1	F	YPL092W	F	911	IV	Realign	Y6	Rep-MEP
chrXVI	492125	492461	6	0	2.3470238095238094	0.8011587330767017	0.8254437869822485	0.7571801566579635	0.0	PHO85,OriDB	F,F	YPL031C	F	336	IV	Realign	Y6	Rep-MEP
chrXVI	586216	595735	24	5	12.217144658052314	5.89729089661506	0.33197389885807504	0.8487394957983193	0.0	OriDB,YPR014C,YPR015C,TIF6,YPR016W-A,DSS4,RLF2	T,T,T,T,T,T,F	YPR014C,YPR015C,YPR016C,YPR016W-A,YPR017C,YPR018W	T,T,T,T,T,F	9519	IV	Realign	Y6	Rep-MEP
chrXVI	720180	733817	1	5	17.222062718108937	8.215505560762308	0.3782582881254987	0.34445595730618794	0.0	ASR1,OriDB,intron,SYT1,YPR096C,YPR097W,YPR098C,YPR099C,MRPL51,SNT309,RPL11A,PRE2,FHL1,RDS3	F,T,T,T,T,T,T,T,T,T,T,T,F,T	YPR093C,YPR095C,YPR096C,YPR097W,YPR098C,YPR099C,YPR100W,YPR101W,YPR102C,YPR103W,YPR104C,YPR094W	F,T,T,T,T,T,T,T,T,T,F,T	13637	IV	Realign	Y9	Rep-MEP
chrXVI	733058	738763	16	3	28.195333542820983	7.322179018261652	0.31222776340335456	0.37057751540108	0.0	PRE2,FHL1,COG4	F,T,F	YPR103W,YPR104C,YPR105C	F,T,F	5705	IV	Realign	Y9	Rep-MEP
pRS316	3346	3988	6	8	415497.1169406228	91317.36680763065	0.37858620194946585	0.2382379199388965	0.0	.	F	.	F	642	IV	Realign	Y6	Rep-MEP
pUC19_yEGFP	1163	3405	192	81296	701560.7528991972	67189.69654355575	0.9802376422155784	0.22767845601099515	0.0	.	F	.	F	2242	IV	Realign	Y6;Y10	Rep-MEP
pUC19_yEGFP	1267	2126	28	2	177101.0461215612	31489.043384595763	0.16494603769616967	0.22422846354901704	0.0	.	F	.	F	859	IV	Realign	Y7;Y9	Rep-MEP
pUC19_yEGFP	1338	1423	28	3	250764.68235294122	45369.44679594063	0.2362036787116813	0.28216637020551605	0.0	.	F	.	F	85	IV	Realign	A7;Y9	Rep-MEP
pUC19_yEGFP	1406	2260	735	2	307943.8434163701	54601.0921752472	0.3583416091292384	0.7360677980369722	0.0	.	F	.	F	854	IV	Realign	Y7;Y9	Rep-MEP
chrII	594391	594670	17	15	25.91756272401434	5.5161814330236565	1.0	1.0	0.0	SMP1	F	YBR182C	F	279	II	Realign	Y6;Y7;A6;A7	Rep-MEP
p4339	0	5314	302	288	49393.850018818215	60306.42869621869	0.2211230178673168	0.22430312492717824	0.0	.	F	.	F	5314	II	Realign	A10;A9;Y9;A7;Y10;A6	Rep-MEP
pSH63	0	6997	859	96	91180.25368014863	71679.07345538487	0.5517210014850628	0.4191650460644549	0.0	.	F	.	F	6997	II	Realign	A10;A9;Y6;Y9;A7;Y10;Y7;A6	Rep-MEP
pUG72	0	3987	6006	2131	94323.34462001504	77202.30852213781	0.2786748793380832	0.10708382211402337	0.0	.	F	.	F	3987	II	Realign	A9;Y9;A7;Y10;Y7;A6	Rep-MEP
chrIV	530367	535855	2683	.	82.29081632653063	25.268196461062182	0.3606752161265211	0.7879824496170149	0.0001822157434402333	ENA5,ENA2,ENA1	F,T,F	YDR038C,YDR039C,YDR040C	F,T,F	5488	V	Repeats	A6;A7	Rep-MEP
chrX	639705	639730	5273	.	30364.56	15276.932556190724	0.9996339176604442	0.9996984235055832	0.0	.	F	.	F	25	V	Repeats	A9	Rep-MEP
chrXII	459728	489512	47	.	890.8423391397085	59802.51272377586	0.4097436712614579	1.0	0.0110126242277733	OriDB,OriDB,ARS_consensus_sequence,ARS,YLR154C-G,YLR154C-H,ASP3-1,YLR156W,YLR156C-A,ASP3-2,rRNA_gene,rRNA_gene,rRNA_gene,rRNA_gene,rRNA_gene,rRNA_gene,rRNA_gene,rRNA_gene,rRNA_gene,rRNA_gene,rRNA_gene,rRNA_gene,rRNA_gene,long_terminal_repeat,long_terminal_repeat,YLR157W-D,LTR_retrotransposon,YLR157W-E,YLR157C-C,ASP3-3,YLR159W,YLR159C-A,ASP3-4,YLR161W,rRNA_gene,rRNA_gene,rRNA_gene,LTR_retrotranspo…	T,T,T,T,T,T,T,T,T,T,F,T,T,T,T,T,T,T,T,T,T,T,T,T,T,T,T,T,T,T,T,T,T,T,T,T,T,T	YLR154C-G,YLR154C-H,YLR155C,YLR156W,YLR156C-A,YLR157C,YLR157W-D,YLR157W-E,YLR157C-C,YLR158C,YLR159W,YLR159C-A,YLR160C,YLR161W	T,T,T,T,T,T,T,T,T,T,T,T,T,T	29784	V	Repeats	A6;A9	Rep-MEP
chrXII	459730	489520	176867	.	257184.59308492785	406445.08632069017	0.4134374719545774	1.0	0.0025511916750587445	OriDB,OriDB,ARS_consensus_sequence,ARS,YLR154C-G,YLR154C-H,ASP3-1,YLR156W,YLR156C-A,ASP3-2,rRNA_gene,rRNA_gene,rRNA_gene,rRNA_gene,rRNA_gene,rRNA_gene,rRNA_gene,rRNA_gene,rRNA_gene,rRNA_gene,rRNA_gene,rRNA_gene,rRNA_gene,long_terminal_repeat,long_terminal_repeat,YLR157W-D,LTR_retrotransposon,YLR157W-E,YLR157C-C,ASP3-3,YLR159W,YLR159C-A,ASP3-4,YLR161W,rRNA_gene,rRNA_gene,rRNA_gene,LTR_retrotranspo…	T,T,T,T,T,T,T,T,T,T,F,T,T,T,T,T,T,T,T,T,T,T,T,T,T,T,T,T,T,T,T,T,T,T,T,T,T,T	YLR154C-G,YLR154C-H,YLR155C,YLR156W,YLR156C-A,YLR157C,YLR157W-D,YLR157W-E,YLR157C-C,YLR158C,YLR159W,YLR159C-A,YLR160C,YLR161W	T,T,T,T,T,T,T,T,T,T,T,T,T,T	29790	V	Repeats	A6;A9	Rep-MEP
chrVIII	212265	216252	1440	.	27.77802859292701	2.2529294201306493	1.0	1.0	0.00025081514923501377	YHR052W-A,CUP1-1,OriDB,ARS,YHR054C,YHR054W-A,CUP1-2,RSC30,ARS	T,T,T,T,T,T,T,F,T	YHR052W-A,YHR053C,YHR054C,YHR054W-A,YHR055C,YHR056C	T,T,T,T,T,F	3987	II	Repeats	A9;Y6;A7;Y7;A6	Rep-MEP
chrXII	451415	468938	56381860	.	6788.865864833906	76951.40779638589	0.999886368862904	0.9999625831408196	0.0	YLR154W-A,YLR154W-B,TAR1,YLR154W-E,YLR154W-F,rRNA_gene,rRNA_gene,rRNA_gene,rRNA_gene,rRNA_gene,rRNA_gene,rRNA_gene,rRNA_gene,OriDB,OriDB,OriDB,ARS_consensus_sequence,ARS_consensus_sequence,ARS,ARS,YLR154C-G,YLR154C-H,rRNA_gene,rRNA_gene,rRNA_gene,rRNA_gene,rRNA_gene,rRNA_gene,rRNA_gene,rRNA_gene,rRNA_gene,rRNA_gene,rRNA_gene,rRNA_gene,rRNA_gene	T,T,T,T,T,T,T,T,T,T,T,T,T,T,T,T,T,T,T,T,T,F,T,T,T,T,T,T,T,T,T,T,T,T,T	YLR154W-A,YLR154W-B,YLR154W-C,YLR154W-E,YLR154W-F,YLR154C-G,YLR154C-H	T,T,T,T,T,T,F	17523	II	Repeats	A10;A9;Y6;Y9;A7;Y10;Y7;A6	Rep-MEP
chrXII	451416	468872	1886165	.	9640.43813015582	2323.9135967095226	0.9997181873016188	0.7865040704817174	5.728689275893676e-05	YLR154W-A,YLR154W-B,TAR1,YLR154W-E,YLR154W-F,rRNA_gene,rRNA_gene,rRNA_gene,rRNA_gene,rRNA_gene,rRNA_gene,rRNA_gene,rRNA_gene,OriDB,OriDB,OriDB,ARS_consensus_sequence,ARS_consensus_sequence,ARS,ARS,YLR154C-G,YLR154C-H,rRNA_gene,rRNA_gene,rRNA_gene,rRNA_gene,rRNA_gene,rRNA_gene,rRNA_gene,rRNA_gene,rRNA_gene,rRNA_gene,rRNA_gene,rRNA_gene,rRNA_gene	T,T,T,T,T,T,T,T,T,T,T,T,T,T,T,F,T,T,T,T,T,F,T,T,T,T,T,T,T,T,T,T,T,F,T	YLR154W-A,YLR154W-B,YLR154W-C,YLR154W-E,YLR154W-F,YLR154C-G,YLR154C-H	T,T,T,T,T,T,F	17456	II	Repeats	A10;A9;Y6;Y9;A7;Y10;Y7;A6	Rep-MEP
chrXIV	359345	359388	95	.	16265.883720930233	2346.905366739926	0.9489344324570734	0.9490992531318526	0.0	OriDB	F	.	F	43	II	Repeats	A10;A9;A7;Y7;A6	Rep-MEP
pUG72	15	1626	58	.	16114.731222842956	18.58243973077708	0.5208293703633251	0.7714136842484528	0.0	.	F	.	F	1611	II	Repeats	Y6;Y9;A7;Y7;A6	Rep-MEP
chrom	start	end	discordant	soft-clipped	meancov	covstd	start_ratio	end_ratio	continuity	sgd_features	sgd_complete	orf	orf_complete	length	segregation	pipeline	samples	Biotin
chrXII	451415	468927	5549075	.	9205.829152348224	7420.75991252131	0.9999337794338304	0.9985812607036764	0.0	YLR154W-A,YLR154W-B,TAR1,YLR154W-E,YLR154W-F,rRNA_gene,rRNA_gene,rRNA_gene,rRNA_gene,rRNA_gene,rRNA_gene,rRNA_gene,rRNA_gene,OriDB,OriDB,OriDB,ARS_consensus_sequence,ARS_consensus_sequence,ARS,ARS,YLR154C-G,YLR154C-H,rRNA_gene,rRNA_gene,rRNA_gene,rRNA_gene,rRNA_gene,rRNA_gene,rRNA_gene,rRNA_gene,rRNA_gene,rRNA_gene,rRNA_gene,rRNA_gene,rRNA_gene	T,T,T,T,T,T,T,T,T,T,T,T,T,T,T,T,T,T,T,T,T,F,T,T,T,T,T,T,T,T,T,T,T,F,T	YLR154W-A,YLR154W-B,YLR154W-C,YLR154W-E,YLR154W-F,YLR154C-G,YLR154C-H	T,T,T,T,T,T,F	17512	I	Repeats	A9;Y9;A10;P10;Y10;A10;Y7;A7;A9;Y6;A7;P6;A6;A6;P7	Biotin
chrXIV	359345	359388	22	.	2047.1627906976746	271.97964443605116	0.9494369903792226	0.9494369903792226	0.0	OriDB	F	.	F	43	I	Repeats	A9;A10;A10;Y7;A7;A9;A7;P9;A6;A6;P7	Biotin
chrXII	5619	11247	24	.	310.95717839374555	191.1766378843861	0.1868969537968226	0.9871481028151776	0.0	OriDB,OriDB,intron,YLL066W-B,YLL066C,YLL066W-A,telomere	F,F,T,F,T,T,F	YLL066W-B,YLL066C,YLL066W-A	F,T,T	5628	IV	Repeats	Y7;A7;A6	Biotin
pUG72	15	1626	64	.	18067.395085066164	1483.3957207852966	0.5208293703633251	0.7714136842484528	0.0	.	F	.	F	1611	IV	Repeats	Y9;Y7;A7;Y6;A6	Biotin
chrXII	459730	489516	6362	.	9160.609850265226	14236.045042260814	0.4135611348342957	1.0	0.186732021755187	OriDB,OriDB,ARS_consensus_sequence,ARS,YLR154C-G,YLR154C-H,ASP3-1,YLR156W,YLR156C-A,ASP3-2,rRNA_gene,rRNA_gene,rRNA_gene,rRNA_gene,rRNA_gene,rRNA_gene,rRNA_gene,rRNA_gene,rRNA_gene,rRNA_gene,rRNA_gene,rRNA_gene,rRNA_gene,long_terminal_repeat,long_terminal_repeat,YLR157W-D,LTR_retrotransposon,YLR157W-E,YLR157C-C,ASP3-3,YLR159W,YLR159C-A,ASP3-4,YLR161W,rRNA_gene,rRNA_gene,rRNA_gene,LTR_retrotranspo…	T,T,T,T,T,T,T,T,T,T,F,T,T,T,T,T,T,T,T,T,T,T,T,T,T,T,T,T,T,T,T,T,T,T,T,T,T,T	YLR154C-G,YLR154C-H,YLR155C,YLR156W,YLR156C-A,YLR157C,YLR157W-D,YLR157W-E,YLR157C-C,YLR158C,YLR159W,YLR159C-A,YLR160C,YLR161W	T,T,T,T,T,T,T,T,T,T,T,T,T,T	29786	VII	Repeats	A9;A6;P7	Biotin
chrVIII	212265	216252	256	.	4.90393779784299	3.1357629573116528	1.0	1.0	0.035364936042136946	YHR052W-A,CUP1-1,OriDB,ARS,YHR054C,YHR054W-A,CUP1-2,RSC30,ARS	T,T,T,T,T,T,T,F,T	YHR052W-A,YHR053C,YHR054C,YHR054W-A,YHR055C,YHR056C	T,T,T,T,T,F	3987	II	Repeats	A9;P10;Y7;A7;Y6;A7;P9;A6	Biotin
pSH63	117	6975	615	4	35496.038669876616	52026.76769684527	0.27831184130050496	0.7628109257989449	0.05468066491688539	.	F	.	F	6858	I	Realign	A9;Y9;A10;P10;Y10;A10;Y7;A7;A9;Y6;A7;P9;A6;P7	Biotin
chrI	195757	196871	4	16	7.093357271095152	2.6596747354159955	1.0	1.0	0.0008976660682226213	SWH1	F	YAR042W	F	1114	V	Realign	A10	Biotin
chrII	667748	668771	12	8	5.792766373411535	2.6207060436674317	1.0	1.0	0.03225806451612903	PCS60,TDP1,YBR223W-A	F,F,F	YBR222C,YBR223C,YBR223W-A	F,F,F	1023	V	Realign	A9	Biotin
chrIII	82730	83224	17	16	69.65587044534415	35.328404291000716	1.0	0.9996216778586968	0.0	long_terminal_repeat,long_terminal_repeat,OriDB	F,T,F	.	F	494	V	Realign	A10	Biotin
chrIII	110992	111331	8	5	6.604719764011801	11.632909330590484	1.0	0.9975961538461541	0.005899705014749263	YCL002C	F	YCL002C	F	339	V	Realign	A6	Biotin
chrIV	301793	302097	8	7	12.088815789473689	1.8975416694025755	1.0	1.0	0.0	YDL086W,YDL086C-A	F,F	YDL086W,YDL086C-A	F,F	304	V	Realign	A10	Biotin
chrIV	798131	800208	18	6	12.635532017332695	3.5142667983597047	1.0	1.0	0.00048146364949446316	SEC7,OriDB	F,F	YDR170C	F	2077	V	Realign	A9	Biotin
chrIV	1067083	1067235	2	3	4.717105263157895	1.545016450082306	1.0	1.0	0.0	CFT1	F	YDR301W	F	152	V	Realign	A10	Biotin
chrIV	1235652	1236057	10	0	2.71358024691358	1.2519370755318724	1.0	0.9648241206030148	0.0	ARO10	F	YDR380W	F	405	V	Realign	A10	Biotin
chrIX	84100	94678	6	4	4.096804688977122	2.4893205819228554	0.7554179566563467	0.9739130434782608	0.0584231423709586	CCT2,YIL141W,AXL2,REV7,TPM2,TMA108,OM45	F,T,T,T,T,T,F	YIL142W,YIL141W,YIL140W,YIL139C,YIL138C,YIL137C,YIL136W	F,T,T,T,T,T,F	10578	V	Realign	A10	Biotin
chrIX	240364	241490	0	8	2.6527531083481346	1.8036932865385384	1.0	1.0	0.06216696269982237	OriDB,RNR3,FIS1	F,F,F	YIL066C,YIL065C	F,F	1126	V	Realign	A9	Biotin
chrM	8239	10939	12	0	3.7892592592592593	1.9259522434099319	1.0	0.9160997732426304	0.017407407407407406	tRNA_gene	T	.	F	2700	V	Realign	A7	Biotin
chrV	183195	184966	24	21	19.48729531338227	4.7897915245258424	1.0	0.993854748603352	0.0	OriDB,intron,HEM14,BUD25,FAA2	T,T,F,T,F	YER014W,YER014C-A,YER015W	F,T,F	1771	V	Realign	A6	Biotin
chrV	487537	488828	4	10	6.0286599535244	2.8559448619990766	1.0	0.8540245566166439	0.000774593338497289	long_terminal_repeat	T	.	F	1291	V	Realign	A10	Biotin
chrVIII	141753	143490	52	10	33.66033390903857	7.400368636912288	1.0	1.0	0.0	DED81	F	YHR019C	F	1737	V	Realign	A9	Biotin
chrXI	571862	573072	18	6	9.110743801652893	2.4163972106872147	1.0	1.0	0.0	MET1	F	YKR069W	F	1210	V	Realign	A6	Biotin
chrXII	459803	460486	245	2015	89873.8345534407	13864.479042679419	0.3604264854760154	0.4229016247672733	0.0	OriDB,rRNA_gene	F,F	.	F	683	V	Realign	A7;A9;A9;A10	Biotin
chrXII	539295	541186	18	10	9.348492860920148	3.3306536809124063	1.0	0.9990196078431371	0.0	HCR1,UPS1,NCW2	F,T,F	YLR192C,YLR193C,YLR194C	F,T,F	1891	V	Realign	A10	Biotin
chrXIII	219829	220138	9	0	1.401294498381877	0.6591145433320889	1.0	1.0	0.0453074433656958	USA1,TSA1	F,F	YML029W,YML028W	F,F	309	V	Realign	A9	Biotin
chrXIV	359341	359400	1	8	4287.291666666667	1170.960502435453	0.9976401864639548	0.9973893873762376	0.05084745762711865	OriDB	F	.	F	59	V	Realign	A7;A9;A10	Biotin
chrXIV	531446	531831	13	1	4.4727272727272736	1.3844813707231942	0.9846547314578004	1.0	0.0	COX5A	F	YNL052W	F	385	V	Realign	A10	Biotin
chrXIV	601475	601728	6	2	3.83399209486166	1.0688320025803308	1.0	0.9947780678851176	0.0	YNL018C	F	YNL018C	F	253	V	Realign	A6	Biotin
chrXV	778574	778951	24	16	12.297082228116713	4.050977152464608	1.0	1.0	0.0	intron,RPL33B	F,F	YOR234C	F	377	V	Realign	A10	Biotin
chrXVI	568593	569583	2	4	4.2696969696969695	9.893421490923227	0.21769177608845888	1.0	0.0030303030303030303	OriDB,ICL2,REC8	F,F,F	YPR006C,YPR007C	F,F	990	V	Realign	A7	Biotin
chrXVI	663298	664853	0	8	3.496139615680055	1.5846902886393242	1.0	0.995049504950495	0.010617557967878787	ATG11	F	YPR049C	F	1555	V	Realign	A9	Biotin
pRS316	1787	1869	1	18	3971.4146341463415	1069.5905297118409	0.2387617609904269	0.2254378356151297	0.0	.	F	.	F	82	V	Realign	A9	Biotin
pRS316	1928	2306	1	5	4794.804232804233	2168.5119562807	0.4016483263439637	0.03608813594376408	0.0	.	F	.	F	378	V	Realign	A9	Biotin
chrII	202557	203016	73	25	55.450980392156865	9.869480152084119	0.9730845146240804	0.9991566519080748	0.0	FMT1	F	YBL013W	F	459	IV	Realign	Y7	Biotin
chrII	246815	248139	6	0	3.981062979862612	2.1168405005702167	0.7349314166993962	0.455978992791259	0.004717580153002322	UGA2,OriDB	F,F	YBR006W	F	1324	IV	Realign	Y10	Biotin
chrII	362003	363899	28	6	10.720991561181435	2.9221080528451764	0.9886455798864558	1.0	0.0005274261603375527	ORC2,OriDB	F,F	YBR060C	F	1896	IV	Realign	Y6	Biotin
chrII	365121	365650	39	12	8.703213610586012	1.9840596029972881	1.0	0.9984984984984984	0.0	TRM7,OriDB	F,F	YBR061C	F	529	IV	Realign	Y6	Biotin
chrII	370337	370696	4	6	5.139275766016713	3.1450700740603166	0.6599099099099099	1.0	0.0	NRG2,OriDB	F,F	YBR066C	F	359	IV	Realign	Y6	Biotin
chrII	397991	399258	27	18	7.934490923441199	3.271889160604056	1.0	1.0	0.0	RPG1,SEC18	F,F	YBR079C,YBR080C	F,F	1267	IV	Realign	Y10	Biotin
chrII	448500	449051	54	16	20.226860254083483	7.133500433588441	1.0	1.0	0.0	SIF2	F	YBR103W	F	551	IV	Realign	Y7	Biotin
chrII	594391	594670	17	15	25.91756272401434	5.5161814330236565	1.0	1.0	0.0	SMP1	F	YBR182C	F	279	IV	Realign	Y7;A7;A6;Y6	Biotin
chrII	660126	661571	227	90	249.96885813148788	27.453081694845967	1.0	1.0	0.002076124567474049	PYC2	F	YBR218C	F	1445	IV	Realign	Y7	Biotin
chrII	716051	716401	1958	573	1791.474285714286	176.84934079259529	0.9997685694118192	0.9998934493800437	0.0	HIS7	F	YBR248C	F	350	IV	Realign	Y6	Biotin
chrIII	43409	55194	15	2	7.846075519728467	3.6105815001202215	1.0	0.9339622641509434	0.0	SPS22,POF1,EMC1,YCL046W,MGR1,OriDB,YCL041C,YCL042W,GLK1,GID7,ATG22,PDI1	F,T,T,T,T,T,T,T,T,T,F,T	YCL048W,YCL047C,YCL045C,YCL046W,YCL044C,YCL041C,YCL042W,YCL040W,YCL039W,YCL038C,YCL043C	F,T,T,T,T,T,T,T,T,F,T	11785	IV	Realign	Y6	Biotin
chrIII	75328	75660	12	2	4.0210843373493965	2.0933431565800347	1.0	1.0	0.0	.	F	.	F	332	IV	Realign	Y6	Biotin
chrIII	132810	134416	48	19	14.379202988792029	4.024834594330812	1.0	1.0	0.0006226650062266501	ADY2,ADP1	F,F	YCR010C,YCR011C	F,F	1606	IV	Realign	Y10	Biotin
chrIV	105879	106282	8	2	21.977667493796524	5.6924483098581895	0.33065658951346244	0.3537842190016103	0.0	ASF2	F	YDL197C	F	403	IV	Realign	Y6	Biotin
chrIV	215091	225427	18	4	8.672794117647058	3.96313055586284	0.9600550964187328	0.4724137931034483	0.0001934984520123839	intron,RGT2,ARF2,RPL35B,RDI1,PPH21,RPL41B,SRF1,CDC53,OriDB	T,F,T,T,T,T,T,T,F,F	YDL138W,YDL137W,YDL136W,YDL135C,YDL134C,YDL133C-A,YDL133W,YDL132W	F,T,T,T,T,T,T,F	10336	IV	Realign	Y6	Biotin
chrIV	234299	234560	15	8	17.03065134099617	2.4430327779829253	0.6600893521965748	0.9588235294117649	0.0	.	F	.	F	261	IV	Realign	Y6	Biotin
chrIV	300881	301729	18	8	6.951650943396228	1.9543787583244128	1.0	1.0	0.0	LUC7,YDL086W,YDL086C-A	F,F,F	YDL087C,YDL086W,YDL086C-A	F,F,F	848	IV	Realign	Y7	Biotin
chrIV	320386	321449	96	24	35.12793979303857	7.034560576895743	0.9900373599003736	1.0	0.02257761053621825	RXT3	F	YDL076C	F	1063	IV	Realign	Y6	Biotin
chrIV	337585	338119	71	1	72.91666666666667	4.32327736571591	0.8913110224132638	1.0	0.0	intron,UBC9	F,F	YDL064W	F	534	IV	Realign	Y10;A9;Y6	Biotin
chrIV	405356	405495	49	109	194.78417266187046	38.06937298626431	0.9993254812431899	0.9996033123419448	0.02158273381294964	RTK1,YDL025W-A	F,F	YDL025C,YDL025W-A	F,F	139	IV	Realign	Y6	Biotin
chrIV	471181	472016	295	26	169.8694610778443	27.23235068189411	0.9997818618094564	0.9893920848633212	0.0	RPL4B	F	YDR012W	F	835	IV	Realign	Y6	Biotin
chrIV	556418	557162	4	6	10.262096774193546	2.493510698500806	1.0	1.0	0.009408602150537636	TPI1,DET1	F,F	YDR050C,YDR051C	F,F	744	IV	Realign	Y9	Biotin
chrIV	1006493	1009075	2	4	30.795120061967467	8.475522200637638	0.4667392191538566	0.2506870019236054	0.0	CCC2,YDR271C,GLO2	F,T,F	YDR270W,YDR271C,YDR272W	F,T,F	2582	IV	Realign	Y6	Biotin
chrIV	1168614	1169904	32	12	7.206976744186046	2.726518808556555	1.0	1.0	0.0007751937984496124	SVF1,MRP1	F,F	YDR346C,YDR347W	F,F	1290	IV	Realign	Y10	Biotin
chrIV	1177551	1178127	24	14	6.262152777777778	3.057724431481878	0.9215896885069818	1.0	0.001736111111111111	ATP22	F	YDR350C	F	576	IV	Realign	Y7	Biotin
chrIV	1328140	1328840	6	10	5.427142857142856	2.3376680339035945	1.0	1.0	0.0014285714285714286	YDR431W,NPL3,CYM1	T,F,F	YDR431W,YDR432W,YDR430C	T,F,F	700	IV	Realign	Y9	Biotin
chrM	23574	24278	64	19	18.96590909090909	7.996730672361113	0.7807904411764706	0.9994103773584906	0.0	intron,intron,AI5_BETA,COX1	F,F,F,F	.	F	704	IV	Realign	Y6	Biotin
chrM	33209	33800	242	29	133.66328257191202	23.476091925642184	0.9986572031459812	0.9998448289238886	0.0	.	F	.	F	591	IV	Realign	A10;Y6	Biotin
chrV	48613	48976	12	8	7.8292011019283745	3.204426375745672	1.0	1.0	0.0	POL5	F	YEL055C	F	363	IV	Realign	Y6	Biotin
chrV	442065	442265	42	44	80.435	8.383064773697027	0.4999086869178791	0.9835144248782316	0.0	.	F	.	F	200	IV	Realign	Y6	Biotin
chrV	507167	508173	32	8	15.833996023856859	3.969976455552132	0.9994884910485934	1.0	0.0	OriDB,CHD1	F,F	YER164W	F	1006	IV	Realign	Y7	Biotin
chrV	546188	551629	2	3	47.405952554072215	11.016043920970475	0.3505585915785185	0.3294332070440217	0.0	ARS,intron,long_terminal_repeat,BMH1,PDA1,DMC1,ISC10,SLO1,YER181C,tRNA_gene	T,T,F,F,T,T,T,T,F,T	YER177W,YER178W,YER179W,YER180C,YER180C-A,YER181C	F,T,T,T,T,F	5441	IV	Realign	Y9	Biotin
chrVI	14793	21498	6	4	29.173064016520392	7.0317991889753975	0.38884916286320304	0.2748482306553839	0.0	OriDB,ARS,AGP3,AQY3	T,T,T,F	YFL055W,YFL054C	T,F	6705	IV	Realign	Y7	Biotin
chrVI	45938	66237	6	6	48.81781997984848	23.066703385930523	0.3742762613730356	0.333325691415588	0.007906793438100398	LAM5,YFL041W-A,OriDB,OriDB,intron,intron,intron,YFL040W,ACT1,YPT1,TUB2,RPO41,MOB2,RPL22B,FET5,MIL1	F,T,T,T,T,T,T,T,T,T,T,T,T,T,T,F	YFL042C,YFL041W-A,YFL040W,YFL039C,YFL038C,YFL037W,YFL036W,YFL034C-B,YFL034C-A,YFL041W,YFL034W	F,T,T,T,T,T,T,T,T,T,F	20299	IV	Realign	Y9	Biotin
chrVI	51625	59856	4	2	64.018651113028	20.485667850963647	0.3409776323533004	0.30559211425440996	0.0	OriDB,intron,YFL040W,ACT1,YPT1,TUB2,RPO41	T,T,F,T,T,T,F	YFL040W,YFL039C,YFL038C,YFL037W,YFL036W	F,T,T,T,F	8231	IV	Realign	Y9	Biotin
chrVI	54356	57948	2	3	84.29577093745786	17.376148827861275	0.3442682441574531	0.3475631432811517	0.0	OriDB,intron,ACT1,YPT1,TUB2	F,T,F,T,T	YFL039C,YFL038C,YFL037W	F,T,T	3592	IV	Realign	Y9	Biotin
chrVI	57891	68738	2	3	79.54558864202083	12.7558402303118	0.3838726205021085	0.3620183659945092	0.0	OriDB,intron,intron,RPO41,MOB2,RPL22B,MIL1	T,T,T,T,T,T,T	YFL036W,YFL034C-B,YFL034C-A,YFL034W	T,T,T,T	10847	IV	Realign	Y9	Biotin
chrVI	75095	75772	220	54	117.08862629246677	33.40611488488736	0.9871369844848163	0.9991536899119836	0.050221565731166914	YFL032W,HAC1	F,F	YFL032W,YFL031W	F,F	677	IV	Realign	Y6	Biotin
chrVI	135202	135918	8	6	7.9748603351955305	3.3587930722629302	1.0	1.0	0.0013966480446927375	MSH4	F	YFL003C	F	716	IV	Realign	Y7	Biotin
chrVII	58372	59072	2048	477	1148.087142857143	107.6663077972579	0.999567625996487	0.9979381634794884	0.0	ADE5,7	F	YGL234W	F	700	IV	Realign	Y6	Biotin
chrVII	348643	358565	5180	609	1945.4352953033665	311.9744701771097	0.9997782359569418	0.999729561301398	0.0	ARS_consensus_sequence,ARS,MAD1,LCL3,GUP1,SCY1,YGL082W,YGL081W	T,T,F,T,T,T,T,T	YGL086W,YGL085W,YGL084C,YGL083W,YGL082W,YGL081W	F,T,T,T,T,T	9922	IV	Realign	Y7	Biotin
chrVII	450415	451370	0	18	11.047120418848168	3.4192065429577463	1.0	0.9980787704130644	0.0010471204188481676	PIB2	F	YGL023C	F	955	IV	Realign	Y10	Biotin
chrVII	617290	618648	18	17	10.091310751104565	4.764612240137514	0.0	1.0	0.07511045655375552	SPT4,YGR064W,VHT1	T,T,F	YGR063C,YGR064W,YGR065C	T,T,F	1358	IV	Realign	Y6	Biotin
chrVII	694859	695530	2	5	5.639344262295082	2.3490878184840045	1.0	0.9981583793738492	0.0	GTF1,NOP7	F,F	YGR102C,YGR103W	F,F	671	IV	Realign	Y9	Biotin
chrVII	923801	925138	10	12	14.169035153328347	3.0291278610541768	0.9984790874524716	0.99851411589896	0.0	GPI1,CCH1	F,F	YGR216C,YGR217W	F,F	1337	IV	Realign	Y9	Biotin
chrVII	1034831	1035853	28	9	13.435420743639922	6.725047215300702	1.0	1.0	0.0	OriDB,SLH1	F,F	YGR271W	F	1022	IV	Realign	Y7	Biotin
chrVIII	155439	157974	4	1	5.446153846153847	6.708421508234997	0.4726411029728566	0.5551632833186231	0.02051282051282052	MYO1,MAS2	F,F	YHR023W,YHR024C	F,F	2535	IV	Realign	Y6	Biotin
chrVIII	489422	489711	67	41	113.58823529411764	13.619647928216839	0.8249805061317077	0.8247756917741085	0.0	MDM31	F	YHR194W	F	289	IV	Realign	Y6	Biotin
chrX	357208	357576	12	10	9.847826086956523	2.47129073214742	1.0	1.0	0.002717391304347826	YJL045W	F	YJL045W	F	368	IV	Realign	Y6	Biotin
chrX	538217	541311	168	192	1502.689075630252	293.9682091318816	0.999882235946823	0.9997095523755264	0.0	long_terminal_repeat,HIT1,tRNA_gene,long_terminal_repeat,long_terminal_repeat,ARS	F,T,T,T,F,T	YJR055W	T	3094	IV	Realign	Y7	Biotin
chrX	540990	541203	168	4	1216.0798122065728	183.92567956063846	0.2961320411612434	0.5144231476441947	0.0	long_terminal_repeat,long_terminal_repeat	F,F	.	F	213	IV	Realign	Y7	Biotin
chrX	623169	623320	3	4	10.417218543046358	1.448258218048916	1.0	0.9692164179104478	0.0	.	F	.	F	151	IV	Realign	Y7	Biotin
chrXI	13960	14987	27	14	14.383641674780915	3.6214288631482936	1.0	1.0	0.0	COS9	F	YKL219W	F	1027	IV	Realign	Y6	Biotin
chrXI	59926	61595	6	6	3.5698022768124624	2.269594531580018	1.0	1.0	0.05811863391252248	TOR2	F	YKL203C	F	1669	IV	Realign	Y9	Biotin
chrXI	421977	422859	6	10	5.317460317460316	1.8955464905557984	1.0	0.9978260869565218	0.0	UFD4	F	YKL010C	F	882	IV	Realign	Y6	Biotin
chrXI	489074	489516	6	4	5.2104072398190056	1.338121975901683	0.8741450068399452	1.0	0.0	GCN3	F	YKR026C	F	442	IV	Realign	Y6	Biotin
chrXI	550390	553603	75	12	21.132275132275133	4.635509671274053	1.0	0.9993954050785974	0.0	intron,TRM2,RPS21A,GLG1	T,F,T,F	YKR056W,YKR057W,YKR058W	F,T,F	3213	IV	Realign	Y10	Biotin
chrXII	438196	439756	70	34	41.12307692307692	8.332142321201044	0.992785793562708	0.9993265993265992	0.0	OriDB,YLR149C	F,F	YLR149C	F	1560	IV	Realign	Y7	Biotin
chrXII	1028350	1028829	31	9	27.19832985386221	5.526206055629465	1.0	1.0	0.0020876826722338203	.	F	.	F	479	IV	Realign	Y7	Biotin
chrXIII	105965	106861	8	4	3.081080522486772	1.4317942854358356	0.7614678899082569	0.6181818181818182	0.029575892857142856	TDA9	F	YML081W	F	896	IV	Realign	Y9	Biotin
chrXIII	134428	135524	46	26	33.99817518248175	6.452662859929196	1.0	1.0	0.0009124087591240877	DAK1,POB3	F,F	YML070W,YML069W	F,F	1096	IV	Realign	Y10	Biotin
chrXIII	144431	147218	272	29	69.47003946896304	20.269588224232077	0.9491476451892517	0.06637961966271977	ORC1,TEM1,RPS1B	ORC1,TEM1,RPS1B	F,T,F	YML065W,YML064C,YML063W	F,T,F	2787	IV	Realign	Y9	Biotin
chrXIII	147151	158714	272	7	5.249416241459829	5.521562174055816	0.24607617166063	0.4050104384133612	0.024301651820461817	RPS1B,MFT1,PIF1,OGG1,NTE1	F,T,T,T,T	YML063W,YML062C,YML061C,YML060W,YML059C	F,T,T,T,T	11563	IV	Realign	Y9	Biotin
chrXIII	175127	175454	13	13	28.137614678899087	7.4252250739575745	1.0	0.999194847020934	0.003058103975535168	RSE1	F	YML049C	F	327	IV	Realign	Y7	Biotin
chrXIII	378608	378986	226	65	166.0952380952381	38.18219242780729	0.9895200167679732	0.999804992199688	0.018518518518518517	long_terminal_repeat,long_terminal_repeat,LTR_retrotransposon,LTR_retrotransposon	F,F,F,F	.	F	378	IV	Realign	Y6	Biotin
chrXIII	379398	380629	26	4	10.839967506092608	3.090231667972261	1.0	1.0	0.0	FAR3,YMR052C-A,STB2,tRNA_gene	T,T,F,F	YMR052W,YMR052C-A,YMR053C	T,T,F	1231	IV	Realign	Y7	Biotin
chrXIII	397077	397643	24	6	10.885159010600708	3.443520913561601	1.0	1.0	0.00176678445229682	RIM9	F	YMR063W	F	566	IV	Realign	Y7	Biotin
chrXIII	432966	433184	44	42	77.97247706422019	16.645774577812396	0.9577548887893717	0.9982697090948416	0.0	OriDB	F	.	F	218	IV	Realign	Y6	Biotin
chrXIV	46468	47762	48	17	23.45208655332303	7.0784153566738786	1.0	1.0	0.0	EMW1	F	YNL313C	F	1294	IV	Realign	Y7	Biotin
chrXIV	407766	408482	28	19	25.3840782122905	6.856813527293329	1.0	1.0	0.0	MLS1,DMA2	F,F	YNL117W,YNL116W	F,F	716	IV	Realign	Y9	Biotin
chrXIV	620179	621374	4	10	7.67112970711297	2.8630898800073212	0.5271370420624152	0.4672029702970297	0.0	LST8,MRP7	F,F	YNL006W,YNL005C	F,F	1195	IV	Realign	Y6	Biotin
chrXV	24081	24630	6	2	4.438979963570128	2.009633370027989	0.6049004594180705	0.8581363004172462	0.0273224043715847	OriDB,IMA2	F,F	YOL157C	F	549	IV	Realign	Y10	Biotin
chrXV	436905	437462	15	0	2.659712785152597	1.4272671514318145	0.3286799483215719	0.8341910404755569	0.06612201239944514	OriDB	F	.	F	557	IV	Realign	Y7	Biotin
chrXV	469307	470069	4	3	4.1771653543307075	1.6438394805302032	1.0	1.0	0.003937007874015748	SKI7	F	YOR076C	F	762	IV	Realign	Y9	Biotin
chrXV	559276	559398	9	17	29.081967213114748	5.586268533652186	1.0	1.0	0.0	CAT5	F	YOR125C	F	122	IV	Realign	Y7	Biotin
chrXV	627773	630451	129	41	41.53920836445109	7.5157137630987645	0.9959606160060592	0.9996427933559564	0.0	ISN1,NFI1	F,F	YOR155C,YOR156C	F,F	2678	IV	Realign	Y7	Biotin
chrXV	787958	791593	294	104	378.55213204951866	79.91668782795675	1.0	1.0	0.008253094910591471	MET7,SSP2,PUS7	F,T,F	YOR241W,YOR242C,YOR243C	F,T,F	3635	IV	Realign	Y7	Biotin
chrXV	942397	943448	8	0	3.31779257849667	1.5304885256970424	0.5878084179970973	0.8612440191387559	0.0028544243577545195	MIP1	F	YOR330C	F	1051	IV	Realign	Y10	Biotin
chrXV	1036211	1036532	0	6	4.542056074766355	2.6141731137219493	0.8638888888888889	0.8897058823529411	0.0	NDD1	F	YOR372C	F	321	IV	Realign	Y6	Biotin
chrXV	1065090	1072271	2	3	97.21166968388805	603.846115970802	0.8067330814153212	0.9219006007646096	0.0	OriDB,YOR385W,PHR1,YOR387C,FDH1	F,F,T,T,F	YOR385W,YOR386W,YOR387C,YOR388C	F,T,T,F	7181	IV	Realign	Y6	Biotin
chrXV	1077291	1077483	11	5	47.23958333333334	25.18566258462121	0.668832447332152	0.9884868421052632	0.0	FEX1	F	YOR390W	F	192	IV	Realign	Y6	Biotin
chrXVI	175958	176869	52	14	34.189901207464324	7.534927605410691	0.99268094334508	0.9991813344248874	0.0	APL5	F	YPL195W	F	911	IV	Realign	Y7	Biotin
chrXVI	176037	176248	189	143	383.3649289099526	58.465159571857136	0.9992609647252778	1.0	0.0	APL5	F	YPL195W	F	211	IV	Realign	Y6	Biotin
chrXVI	207566	214081	4	4	26.7335127836166	9.917902397308652	0.5646346035784913	0.306493680960094	0.001025320970042796	OriDB,long_terminal_repeat,long_terminal_repeat,TCO89,PPQ1,CBC2,tRNA_gene,CUP9	T,T,T,F,T,T,T,T	YPL180W,YPL179W,YPL178W,YPL177C	F,T,T,T	6515	IV	Realign	Y6	Biotin
chrXVI	374385	375296	192	44	106.72118551042809	10.621064189718334	0.9992352547557596	0.999621391386654	0.0	SSU1	F	YPL092W	F	911	IV	Realign	Y6	Biotin
chrXVI	492125	492461	6	0	2.3470238095238094	0.8011587330767017	0.8254437869822485	0.7571801566579635	0.0	PHO85,OriDB	F,F	YPL031C	F	336	IV	Realign	Y6	Biotin
chrXVI	586216	595735	24	5	12.217144658052314	5.8972908966150595	0.33197389885807504	0.8487394957983193	0.0	OriDB,YPR014C,YPR015C,TIF6,YPR016W-A,DSS4,RLF2	T,T,T,T,T,T,F	YPR014C,YPR015C,YPR016C,YPR016W-A,YPR017C,YPR018W	T,T,T,T,T,F	9519	IV	Realign	Y6	Biotin
chrXVI	720180	733817	1	5	17.222062718108937	8.215505560762308	0.3782582881254987	0.34445595730618794	0.0	ASR1,OriDB,intron,SYT1,YPR096C,YPR097W,YPR098C,YPR099C,MRPL51,SNT309,RPL11A,PRE2,FHL1,RDS3	F,T,T,T,T,T,T,T,T,T,T,T,F,T	YPR093C,YPR095C,YPR096C,YPR097W,YPR098C,YPR099C,YPR100W,YPR101W,YPR102C,YPR103W,YPR104C,YPR094W	F,T,T,T,T,T,T,T,T,T,F,T	13637	IV	Realign	Y9	Biotin
chrXVI	733058	738763	16	3	28.195333542820983	7.322179018261652	0.31222776340335456	0.37057751540108	0.0	PRE2,FHL1,COG4	F,T,F	YPR103W,YPR104C,YPR105C	F,T,F	5705	IV	Realign	Y9	Biotin
pRS316	3346	3422	6	6	137321.2894736842	91317.36680763065	0.07646068716854383	0.09305414392087298	0.0	.	F	.	F	76	IV	Realign	Y6	Biotin
pRS316	3434	3988	6	16	415497.1169406228	123807.91178286928	0.37858620194946585	0.2382379199388965	0.0	.	F	.	F	554	IV	Realign	Y6	Biotin
pUC19_yEGFP	1688	1969	735	1	307943.8434163701	30557.30427506837	0.2874985757418723	0.4512213649545372	0.0	.	F	.	F	281	IV	Realign	Y9;A10;Y7;A9;A6	Biotin
chrXII	450749	461005	105	2856	9001.140795631825	3612.503584777237	0.5384615384615384	0.3837700830351314	0.06279251170046801	YLR154W-A,YLR154W-B,TAR1,YLR154W-E,YLR154W-F,rRNA_gene,rRNA_gene,rRNA_gene,rRNA_gene,rRNA_gene,rRNA_gene,rRNA_gene,rRNA_gene,OriDB,OriDB,ARS_consensus_sequence,ARS,rRNA_gene,rRNA_gene,rRNA_gene,rRNA_gene,rRNA_gene,rRNA_gene	T,T,T,T,T,T,T,T,T,T,T,T,T,T,T,T,T,T,T,T,F,F,T	YLR154W-A,YLR154W-B,YLR154W-C,YLR154W-E,YLR154W-F	T,T,T,T,T	10256	VI	Realign	P9;P10;A10	Biotin
p4339	0	5314	500	300	18036.983251787733	19192.672980944168	0.20998894390232176	0.20878373192747968	0.0	.	F	.	F	5314	III	Realign	A9;Y9;Y10;A10;A7;P9;A6;A6	Biotin
chrI	110562	111983	6	3	3.848698099929627	1.87213916706584	1.0	0.9897959183673468	0.00211118930330753	CCR4	F	YAL021C	F	1421	VII	Realign	P10	Biotin
chrII	620915	621383	66	15	38.732905982905976	6.602513968221687	1.0	1.0	0.0	BEM1	F	YBR200W	F	468	VII	Realign	P10	Biotin
chrII	624014	624255	65	55	165.735	80.27640596461289	0.9798218183963656	0.9795096529669548	0.0	DER1	F	YBR201W	F	241	VII	Realign	P6	Biotin
chrII	774978	775549	36	10	7.97723292469352	2.7673047412030343	1.0	1.0	0.0	APE3	F	YBR286W	F	571	VII	Realign	P7	Biotin
chrIV	483559	484725	15	5	4.639794168096055	2.0890783441821075	0.9932885906040269	1.0	0.0	ARS_consensus_sequence,ARS,YDR018C,GCV1	T,T,F,F	YDR018C,YDR019C	F,F	1166	VII	Realign	P9	Biotin
chrIV	793545	795558	444	221	468.1068057625434	43.087060727861726	0.9995381976514052	0.9926448753968796	0.0	STB3,YDR169C-A,OriDB	F,T,F	YDR169C,YDR169C-A	F,T	2013	VII	Realign	P9	Biotin
chrIV	1004201	1004639	19	2	13.353881278538813	4.620321501846572	0.993485342019544	1.0	0.0	MSW1	F	YDR268W	F	438	VII	Realign	P9	Biotin
chrIX	286081	288748	11	3	5.25684289463817	2.9690986070055936	1.0	0.062242219722534686	CST6,CKA1	CST6,CKA1	F,F	YIL036W,YIL035C	F,F	2667	VII	Realign	P6	Biotin
chrM	39703	40466	105	12	52.25950196592397	14.204489470410495	0.9926658707146512	0.9997893850042124	0.0	intron,intron,BI3,BI4,COB	F,F,F,F,F	.	F	763	VII	Realign	P6	Biotin
chrM	62419	62674	17	18	24.13333333333333	6.109929772924183	0.9939148073022313	0.9949079514296906	0.031372549019607836	rRNA_gene	F	.	F	255	VII	Realign	P7	Biotin
chrV	249102	249758	8	6	5.951219512195122	2.149318888281056	1.0	0.9983606557377048	0.001524390243902439	long_terminal_repeat,long_terminal_repeat	T,T	.	F	656	VII	Realign	P7	Biotin
chrV	258002	259150	3	3	2.615853658536585	1.388602016585641	0.9665809768637532	0.9893617021276596	0.013066202090592336	ARS,PIC2	F,F	YER053C	F	1148	VII	Realign	P6	Biotin
chrV	426972	428457	2	8	5.253872053872054	1.4819429951482097	1.0	1.0	0.0	PMD1	F	YER132C	F	1485	VII	Realign	P9	Biotin
chrVI	208210	208674	15	2	8.176724137931034	3.1491339192135825	0.9840881272949816	1.0	0.0021551724137931034	ECO1,CDC14	F,F	YFR027W,YFR028C	F,F	464	VII	Realign	P6	Biotin
chrVI	229580	230538	6	3	3.7526096033402934	1.973828892497969	1.0	1.0	0.032359081419624215	IRC5,OriDB	F,F	YFR038W	F	958	VII	Realign	P6	Biotin
chrVI	254681	255398	68	16	9.390516039051603	3.0419327678022765	1.0	1.0	0.0013947001394700141	HXK1	F	YFR053C	F	717	VII	Realign	P6	Biotin
chrVII	54612	54837	4	3	7.813333333333333	1.7309727515667792	1.0	1.0	0.0	MTO1	F	YGL236C	F	225	VII	Realign	P6	Biotin
chrVII	73529	75315	48	31	33.06942889137738	6.108178884241822	1.0	0.9962581852198316	0.0	MTC3,tRNA_gene	F,T	YGL226W	F	1786	VII	Realign	P9	Biotin
chrVII	307478	309543	20	6	24.747215496368042	5.867382093740676	0.9943396226415094	0.999507874015748	0.0	ARC1,VPS73	F,F	YGL105W,YGL104C	F,F	2065	VII	Realign	P10	Biotin
chrVII	961691	964321	75	15	24.326615969581752	5.459092143152153	1.0	1.0	0.0003802281368821293	MIC26,SPG1,YGR237C	F,T,F	YGR235C,YGR236C,YGR237C	F,T,F	2630	VII	Realign	P9	Biotin
chrVIII	272580	272704	6	0	8.346774193548388	1.8185617981051885	0.9884792626728108	0.7481171548117155	0.0	SAM35	F	YHR083W	F	124	VII	Realign	P6	Biotin
chrVIII	309091	310395	13	8	22.598159509202446	4.456971823961588	1.0	1.0	0.0007668711656441718	TRA1	F	YHR099W	F	1304	VII	Realign	P6	Biotin
chrVIII	482442	482876	23	8	17.21889400921659	5.088662076233118	0.9990059642147118	0.9994416527079844	0.0	GPI16	F	YHR188C	F	434	VII	Realign	P10	Biotin
chrX	569713	576415	30	24	10.319904506117576	2.9292901503049875	0.9984756097560976	1.0	0.0	LIA1,YJR071W,NPA3,OPI3,HOC1,CDC11,MOG1	F,T,T,T,T,F,T	YJR070C,YJR071W,YJR072C,YJR073C,YJR075W,YJR076C,YJR074W	F,T,T,T,T,F,T	6702	VII	Realign	P9	Biotin
chrXI	404925	406253	72	36	39.07153614457832	6.631217477252671	0.9992350841407444	1.0	0.0	SWD2,HCS1	F,F	YKL018W,YKL017C	F,F	1328	VII	Realign	P9	Biotin
chrXI	558496	559668	267	62	309.39505119453923	32.9572078960147	1.0	0.99974010785524	0.0034129692832764505	KTR2,TFA2	F,F	YKR061W,YKR062W	F,F	1172	VII	Realign	P10	Biotin
chrXI	565031	566310	14	5	9.992963252541047	4.265150218601269	1.0	0.99901185770751	0.0	OAF3,PAM17,CCP1	F,T,F	YKR064W,YKR065C,YKR066C	F,T,F	1279	VII	Realign	P6	Biotin
chrXII	261600	262808	40	34	16.914735099337747	4.657669893531788	0.9912901469787696	1.0	0.0008278145695364237	FRS1	F	YLR060W	F	1208	VII	Realign	P9	Biotin
chrXII	575484	577633	32	8	25.428106095858546	5.539239540053257	0.9988562714449104	0.9942172655927304	0.0	MSC3,CCC1	F,F	YLR219W,YLR220W	F,F	2149	VII	Realign	P9	Biotin
chrXIII	407333	408500	18	4	7.728363324764353	3.0627388840885903	1.0	1.0	0.02056555269922879	AVO2,NAT4	F,F	YMR068W,YMR069W	F,F	1167	VII	Realign	P9	Biotin
chrXIV	652807	652903	5	22	51.25	10.822430410956681	1.0	1.0	0.0	YNR014W,OriDB	F,F	YNR014W	F	96	VII	Realign	P6	Biotin
chrXV	99800	100973	8	20	23.6231884057971	41.58092233869447	1.0	1.0	0.0008525149190110827	MSN1	T	YOL116W	T	1173	VII	Realign	P6	Biotin
chrXV	407124	407499	6	0	2.7621903544648947	0.9370090549135592	0.6766299357208448	0.6867328406250564	0.0	GLO4	F	YOR040W	F	375	VII	Realign	P6	Biotin
chrXV	456065	458616	122	62	112.27675421403372	33.096313671549375	1.0	0.06507252058016465	GYP1	GYP1,OriDB	F,F	YOR070C	F	2551	VII	Realign	P10	Biotin
chrXV	645406	646032	8	2	2.47444089456869	1.4663918980215438	1.0	1.0	0.06869009584664537	OriDB,SEY1	F,F	YOR165W	F	626	VII	Realign	P7	Biotin
chrXV	688366	695283	2	6	53.64536648836201	10.231589558548592	0.3331970086468801	0.3217000321164757	0.0	IES4,SPR1,ULS1,MSB1	T,T,F,F	YOR189W,YOR190W,YOR191W,YOR188W	T,T,F,F	6917	VII	Realign	P9	Biotin
chrXV	777791	780721	24	14	12.213651877133104	4.121129021425279	1.0	1.0	0.0	intron,intron,KIN4,RPL33B,IRC13	T,T,F,T,T	YOR233W,YOR234C,YOR235W	F,T,T	2930	VII	Realign	P7	Biotin
chrXV	969962	970848	7	3	42.459367945823935	16.217345632833194	0.9993104637131528	0.7911360163015793	0.0	long_terminal_repeat,LTR_retrotransposon,LTR_retrotransposon	T,F,F	.	F	886	VII	Realign	P9	Biotin
chrM	13985	16434	82	9	36.743568803593305	48.875459272241535	0.9938900203665988	0.9996694214876032	0.0004083299305839118	AI1,intron,intron,intron,intron,intron,AI2,AI3,AI4,AI5_ALPHA,COX1	F,T,T,T,T,T,F,F,F,F,F	.	F	2449	II	Realign	A9;Y9	Biotin
pUG72	0	3987	710	271	42665.49836970154	39459.119916250296	0.2577372612907157	0.08339384076250941	0.0	.	F	.	F	3987	II	Realign	A9;Y9;A10;Y10;Y7;A7;A6;A6	Biotin
