# Supplementary material for: Replicative aging is associated with loss of genetic heterogeneity from extrachromosomal circular DNA in Saccharomyces cerevisiae
Source: Nucleic Acids Res. 2020 Jul 1;48(14):7883–98. doi: 10.1093/nar/gkaa545 (PMC7430651; doi:10.1093/nar/gkaa545)
Supplement: gkaa545_Supplemental_Files [file gkaa545_supplemental_files.zip › Supplementary_table_S4.txt]

Gene	Motif_regex	OddsRatio	P-value	P-Adjust	In_Retained	Not_in_Retained	In_lost	Not_in_lost
ABF1	[AG]TC[AG][GATC][GATC][GATC][GATC][GATC][GATC]ACG	1.5	0.5319	1.0	5.0	6.0	70.0	126.0
ACE2	ACCAGC	1.6337	0.5355	1.0	6.0	5.0	83.0	113.0
ADR1	G[AG]GG	0.4	0.2458	1.0	9.0	2.0	180.0	16.0
AFT1	[TC][AG]CACCC[AG]	1.9219	0.4017	1.0	3.0	8.0	32.0	164.0
ARO80	CGG[GATC][GATC][GATC][GATC][GATC][GATC][GATC]CCG	2.1595	0.3816	1.0	3.0	8.0	29.0	167.0
ASH1	[AT][AT][CT]TGAT	1.0402	1.0	1.0	8.0	3.0	141.0	55.0
AZF1	AAGAAAAA	1.6795	0.514	1.0	5.0	6.0	65.0	131.0
BAS1	TGACTC	1.6414	0.5166	1.0	5.0	6.0	66.0	130.0
YAP1	TTAGT[CA]A	1.3269	0.7387	1.0	4.0	7.0	59.0	137.0
CAT8	CC[AG][GATC][GATC][GATC][GATC][GATC]CCG	0.9145	1.0	1.0	3.0	8.0	57.0	139.0
CBF1	TCACGTG	0.88	1.0	1.0	1.0	10.0	20.0	176.0
CHA4	CGG[GATC][GATC][GATC][GATC][GATC][GATC][GATC][GATC][GATC][GATC]CCA	2.0332	0.2753	1.0	4.0	7.0	43.0	153.0
CRZ1	G[GATC]GGC[GT]CA	1.52	0.6397	1.0	2.0	9.0	25.0	171.0
CUP2	[ACT]T[ACT][GATC][GATC]GCTG[AGT]	2.5083	0.2214	1.0	8.0	3.0	101.0	95.0
GATA	GATAAG	1.0019	1.0	1.0	5.0	6.0	89.0	107.0
ECM22/UPC2	TATACGA	0.0	0.3765	1.0	0.0	11.0	31.0	165.0
FKH1	[GA]TAAACA[AT][AT]	7.0449	0.0029	0.229	7.0	4.0	39.0	157.0
FLO8	AAAACCTTATT	0.0	1.0	1.0	0.0	11.0	0.0	196.0
FZF1	CGTATCGTAT	0.0	1.0	1.0	0.0	11.0	0.0	196.0
GAL4	CGG[GATC][GATC][GATC][GATC][GATC][GATC][GATC][GATC][GATC][GATC][GATC]CCG	2.5397	0.229	1.0	4.0	7.0	36.0	160.0
GCN4	TGACT[CA]	1.75	0.5381	1.0	7.0	4.0	98.0	98.0
GCR1	CTTCC	0.552	0.4701	1.0	7.0	4.0	149.0	47.0
HAC1	CAGCGTG	0.0	1.0	1.0	0.0	11.0	14.0	182.0
HAP1	CGG[GATC][GATC][GATC][GATC][GATC]CGG	5.0286	0.0266	0.3607	4.0	7.0	20.0	176.0
HAP4	CCAAT	0.4448	0.187	0.9976	6.0	5.0	143.0	53.0
HCM1	[AT]AA[TC]AAACAA[TC]AA[AT]	0.0	1.0	1.0	0.0	11.0	0.0	196.0
HSF1	TTC[ATCG][ATCG]GAA	1.4259	0.7579	1.0	7.0	4.0	108.0	88.0
IME1	T[AG]G[CG]CG[CG]C[GT]A	0.0	1.0	1.0	0.0	11.0	11.0	185.0
INO2/4	CATGTGAAAT	0.0	1.0	1.0	0.0	11.0	1.0	195.0
LEU3	GCCG[GATC][GATC][GATC][GATC]CGGC	0.0	1.0	1.0	0.0	11.0	3.0	193.0
LYS14	TCC[AG][ACTG][TC]GGA	0.924	1.0	1.0	2.0	9.0	38.0	158.0
MAC1	TTTGC[TG]C[AG]	2.565	0.1732	0.99	3.0	8.0	25.0	171.0
MAL63	CG[GATC][GATC][GATC][GATC][GATC][GATC][GATC][GATC][GATC]G[GC]	1.0125	1.0	1.0	9.0	2.0	160.0	36.0
MATALPHA	[TC]C[AG]TGT[ATCG][ATCG][AT][ATCG][GATC]TACATCA	0.0	1.0	1.0	0.0	11.0	0.0	196.0
MCB	ACGCG	2.1127	0.336	1.0	6.0	5.0	71.0	125.0
MCM1	CC[ATCG][GATC][GATC][AT][AT][AG]GG	5.4101	0.0271	0.3607	9.0	2.0	89.0	107.0
MCM1-2	TTACC[ATCG]AATT[GATC]GGTAA	0.0	1.0	1.0	0.0	11.0	0.0	196.0
MCM1-3	TT[AT]CC[TC]AA[AT][GATC][GATC]GG[AT]AA[AT][AT][GATC][AG]TAAA[TC]AA	0.0	1.0	1.0	0.0	11.0	0.0	196.0
MET30/31	TGTGGC	0.3664	0.3348	1.0	2.0	9.0	74.0	122.0
MIG1	CCCC[AG]	1.6529	0.5405	1.0	8.0	3.0	121.0	75.0
MOT3	[CTA]AGG[GATC][AT]	0.2935	0.1645	0.99	9.0	2.0	184.0	12.0
MSN2/4	CCCCT	0.9229	1.0	1.0	5.0	6.0	93.0	103.0
NDT80	G[ATCG]C[AG]CAAA[AT]	3.8333	0.0396	0.453	5.0	6.0	35.0	161.0
NRG1	ACAGGGATTA	0.0	1.0	1.0	0.0	11.0	0.0	196.0
OAF1	CG[GATC][GATC][GATC]T[GATC]A	0.878	1.0	1.0	9.0	2.0	164.0	32.0
PDR1	CCG[GATC][GATC][GATC][GATC][GATC][GATC]CCG	3.0415	0.094	0.6535	4.0	7.0	31.0	165.0
PDR3	TCC[GA][CT]GG[AG]	1.6667	0.4375	1.0	3.0	8.0	36.0	160.0
PHO4	CACGTG	1.3343	0.7112	1.0	3.0	8.0	43.0	153.0
PPR1	TTCGG[GATC][GATC][GATC][GATC]CCGAA	0.0	1.0	1.0	0.0	11.0	0.0	196.0
PUT3	CGG[GATC][GATC][GATC][GATC][GATC][GATC][GATC][GATC][GATC][GATC]CCG	3.4934	0.098	0.6535	3.0	8.0	19.0	177.0
RAP1	ACACCCA[CT]ACA[CT]	0.0	1.0	1.0	0.0	11.0	0.0	196.0
REB1	G[GATC]GCCGGGGTAAC[GATC]C	0.0	1.0	1.0	0.0	11.0	0.0	196.0
rESR2	AAAA[AT]TTTTT	2.0702	0.3089	1.0	2.0	9.0	19.0	177.0
RFX1/CRT1	GC[TG]GCAAC	0.0	1.0	1.0	0.0	11.0	12.0	184.0
RGT1	TTCACGGAAAATTATATTTTG	0.0	1.0	1.0	0.0	11.0	0.0	196.0
RIM101	GCCA[AG]G	1.2758	0.7636	1.0	6.0	5.0	95.0	101.0
RLM1	CTA[AT][AT][AT][AT]TAG	6.975	0.024	0.3607	3.0	8.0	10.0	186.0
RME1	[AT][AT]GGAGTTC	0.0	1.0	1.0	0.0	11.0	10.0	186.0
ROX1	ATTGTT	1.5484	0.7494	1.0	8.0	3.0	124.0	72.0
RPH1	CCTTAAGGGGT	0.0	1.0	1.0	0.0	11.0	1.0	195.0
RPN4	GGTGGCAAA	0.0	1.0	1.0	0.0	11.0	5.0	191.0
RTG1/RTG3	GTCAC	1.6889	0.5377	1.0	8.0	3.0	120.0	76.0
SBF	C[AG]CGAAA	1.5096	0.6987	1.0	3.0	8.0	39.0	157.0
SFL1	AGAAA[GATC][GATC][GATC][GATC]GTTCTT	0.0	1.0	1.0	0.0	11.0	0.0	196.0
SKN7	ATTTGGC[CT]GG[GC]CC	0.0	1.0	1.0	0.0	11.0	0.0	196.0
SKO1	TGACGTCA	7.7917	0.019	0.3607	3.0	8.0	9.0	187.0
STE12	TGAAACA	0.8105	1.0	1.0	3.0	8.0	62.0	134.0
SWI5	[AG][AG]CCAGC[AG]	1.996	0.3942	1.0	3.0	8.0	31.0	165.0
TEC1	GAATG	0.963	1.0	1.0	8.0	3.0	144.0	52.0
UME6	[AT]GCCGCCGA	7.037	0.0604	0.5373	2.0	9.0	6.0	190.0
ZAP1	CC[CT]T[GATC]A[AG]GG	3.4934	0.098	0.6535	3.0	8.0	19.0	177.0
mT-3	TATTA[AT]TATTAT	4.8	0.241	1.0	1.0	10.0	4.0	192.0
TATRNCAW	TGT[AG][GATC]CA[AT]	1.9382	0.3614	1.0	7.0	4.0	93.0	103.0
STE12-3	T[AG]TA[AC]ATA[GT][AT]T	0.88	1.0	1.0	1.0	10.0	20.0	176.0
rESR-3	TTATA[GATC]TATATAA[GATC]A	0.0	1.0	1.0	0.0	11.0	0.0	196.0
respiration-3	AATATTCTT	1.125	1.0	1.0	1.0	10.0	16.0	180.0
Puf3	TGTA[AT]ATA	1.5418	0.4993	1.0	4.0	7.0	53.0	143.0
Puf4	TGTA[CT]A[TCA]TA	6.9444	0.0058	0.2335	5.0	6.0	21.0	175.0
Puf5	TGT[AT]A[CT][AT][GAT]TA	3.7363	0.0573	0.5373	4.0	7.0	26.0	170.0
Puf5-2	TGTAA[CT]A[GAT]TA	2.0778	0.428	1.0	1.0	10.0	9.0	187.0
