# Supplementary material for: Replicative aging is associated with loss of genetic heterogeneity from extrachromosomal circular DNA in Saccharomyces cerevisiae
Source: Nucleic Acids Res. 2020 Jul 1;48(14):7883–98. doi: 10.1093/nar/gkaa545 (PMC7430651; doi:10.1093/nar/gkaa545)
Supplement: gkaa545_Supplemental_Files [file gkaa545_supplemental_files.zip › Supplementary_table_S5.txt]

Gene	Motif_regex	OddsRatio	P-value	P-Adjust	In_Retained	Not_in_Retained	In_lost	Not_in_lost
OriDB	.	9.2121	0.0009	0.0062	8.0	3.0	44.0	152.0
centromere	.	NaN	1.0	1.0	0.0	0.0	0.0	0.0
long_terminal_repeat	.	1.4077	0.5463	0.956	1.0	10.0	13.0	183.0
telomere	.	43.3333	0.0075	0.0263	2.0	9.0	1.0	195.0
LTR_retrotransposon	.	2.35	0.3944	0.9202	1.0	10.0	8.0	188.0
intron	.	0.9889	1.0	1.0	1.0	10.0	18.0	178.0
Repetitive	.	0.0	0.013	0.0907	6.0	5.0	3.0	193.0
