# Supplementary material for: Replicative aging is associated with loss of genetic heterogeneity from extrachromosomal circular DNA in Saccharomyces cerevisiae
Source: Nucleic Acids Res. 2020 Jul 1;48(14):7883–98. doi: 10.1093/nar/gkaa545 (PMC7430651; doi:10.1093/nar/gkaa545)
Supplement: gkaa545_Supplemental_Files [file gkaa545_supplemental_files.zip › Supplementary_table_S6.txt]

circle	Y2	Y3	Y4	Y5	A2	A3	A4	A5	P2	P3	P4	P5
chrIV 530315 535649 2	4.25105386811043	1081.4877742192	0	1.60194955648556	0	5.33283890817014	13.4748033721768	27.5053867574157	2326.55912574118	528.287541161878	1592.6757974499	486.121201583154
chrIV 1154135 1161417 4	68.0168618897669	101.667475837293	7986.13608770532	6.40779822594223	13.2245527811394	0	159.451839904092	3.0561540841573	3401.73407473582	11.8053081823883	13.671036887982	63.7237530165183
chrVIII 212266 216251 8	69.2314487092271	1721.99287199415	13.5129206221748	28.83509201674	50.2533005683295	10.6656778163403	0	6.11230816831461	206.075198557306	123.955735915078	391.903057455483	9.10339328807404
chrXII 451415 468953 11	427040.830907853	1296180.25378826	2510984.42293315	716503.978129296	3446360.77333382	4433655.60776631	3951703.93154537	3812264.94150233	3346272.96695018	80160.9938854624	3583935.23238121	275826.626321208
chrIII 82985 83185 2	43.7251255005645	0	0	0	0	0	2.24580056202947	0	540.574071577861	0	0	4.00549304675258
chrIV 95729 101335 2	64.9803948411166	382.523877837815	173.415814651244	509551.318826039	111.086243361571	141.320231066509	103.306825853356	100.853084777191	140.370062785411	132.809717051869	141.267381175814	33.5004873001125
chrIV 111892 124430 2	94.7377719178897	669.734497078167	279.267026191613	956969.42215423	187.788649492179	322.636753944294	312.166278122096	275.053867574157	367.351440906502	525.336214116281	250.635676279669	87.3925755655108
chrIV 338268 352709 6	652.233122050087	3135760.45749238	1450.38681344676	1100.53934530558	1195.499571415	1517.19266937441	1291.33532316694	1470.01011447966	1406.68722493465	1744.23428394788	1291.9129859143	234.503411100787
chrIV 877728 878350 2	2.42917363892025	2.54168689593232	0	201.84564411718	60.832942793241	2.66641945408507	11.2290028101473	6.11230816831461	4252.91424268991	5.90265409119417	2.27850614799699	1666.6492431806
chrVII 852967 853111 2	96.5596521470799	0	0	0	0	0	0	0	0	0	0	14.2012935293955
chrX 640635 650859 3	315.792573059632	1342.01068105227	635.107269242216	2094114.91677506	409.96113621532	573.28018262829	642.298960740428	586.781584158202	668.997746041109	519.433560025087	524.056414039308	123.442012986284
chrXI 101391 111977 9	898.186952990762	1776.63914025669	13363427.1813317	2390.10873827645	2890.88723795706	2917.06288276907	2775.80949466842	2860.56022277124	3539.11754044069	2263.66784397296	2927.88040017614	476.653672563557
chrXII 1071634 1072103 8	5581.633728829	17671.0781439695	693.663258604974	20700.3921689064	17035.8688926637	23731.1331413571	13512.9819817313	29363.5284405834	1711.3201271498	97.3937925047038	15204.4715255839	2469.93266692025
