# Supplementary material for: Replicative aging is associated with loss of genetic heterogeneity from extrachromosomal circular DNA in Saccharomyces cerevisiae
Source: Nucleic Acids Res. 2020 Jul 1;48(14):7883–98. doi: 10.1093/nar/gkaa545 (PMC7430651; doi:10.1093/nar/gkaa545)
Supplement: gkaa545_Supplemental_Files [file gkaa545_supplemental_files.zip › Supplementary_table_S7.txt]

sample	rdna	phenotype
Y10	3.424432329831	young
Y6	0.265852338529257	young
Y7	23.0159599027702	young
Y9	1.65259224552122	young
A10	68.5758878578118	aged
A6	491.185833999539	aged
A7	142.114310391995	aged
A9	1395.73664314516	aged
