# Supplementary material for: Replicative aging is associated with loss of genetic heterogeneity from extrachromosomal circular DNA in Saccharomyces cerevisiae
Source: Nucleic Acids Res. 2020 Jul 1;48(14):7883–98. doi: 10.1093/nar/gkaa545 (PMC7430651; doi:10.1093/nar/gkaa545)
Supplement: gkaa545_Supplemental_Files [file gkaa545_supplemental_files.zip › Supplementary_table_S8.txt]

sample	y_prime	phenotype
Y10	0.00322545193386546	young
Y6	2.89280775259253e-05	young
Y7	0.0232991158852087	young
Y9	8.69844254020837e-05	young
A10	0.0468568883882671	aged
A6	0.49446725499784	aged
A7	0.127192205186792	aged
A9	1.11693548387097	aged
