# Supplementary material for: Replicative aging is associated with loss of genetic heterogeneity from extrachromosomal circular DNA in Saccharomyces cerevisiae
Source: Nucleic Acids Res. 2020 Jul 1;48(14):7883–98. doi: 10.1093/nar/gkaa545 (PMC7430651; doi:10.1093/nar/gkaa545)
Supplement: gkaa545_Supplemental_Files [file gkaa545_supplemental_files.zip › Supplementary_table_S9.txt]

circle	young	aged	sample
chrII:246815-248139	5.927899581381091e-05	0.0	Y10
chrII:397991-399258	0.00010763817660928824	0.0	Y10
chrIII:132810-134416	0.0002441358643384581	0.0	Y10
chrIV:337585-338119	0.0001489774763215511	0.0007135422462833614	Y10
chrIV:1168614-1169904	0.00010217826910012144	0.0	Y10
chrVII:450415-451370	0.00011621803126655035	0.0	Y10
chrXI:550390-553603	0.0007136879101268024	0.0	Y10
chrXIII:134428-135524	0.0004040331556783428	0.0	Y10
chrXV:24081-24630	2.8079524332857802e-05	0.0	Y10
chrXV:942397-943448	3.8219352564167566e-05	0.0	Y10
chrII:362003-363899	4.727341488603471e-05	0.0	Y6
chrII:365121-365650	1.0909249589084933e-05	0.0	Y6
chrII:370337-370696	4.793458152779743e-06	0.0	Y6
chrII:594391-594670	2.1818499178169865e-05	0.859587492135825	Y6
chrII:716051-716401	0.0015152286512597208	1.3602897417149854e-05	Y6
chrIII:43409-55194	0.00021835028344213933	1.190253524000612e-05	Y6
chrIII:75328-75660	3.140541548372935e-06	0.0	Y6
chrIV:105879-106282	2.677724899139029e-05	0.0	Y6
chrIV:215091-225427	0.00022512724152020722	0.0	Y6
chrIV:234299-234560	1.1405124570406975e-05	0.0	Y6
chrIV:320386-321449	8.595166342915401e-05	0.0	Y6
chrIV:337876-337900	1.6363874383627398e-05	0.00010712281716005509	Y6
chrIV:405356-405495	7.586887214227248e-05	3.4007243542874634e-06	Y6
chrIV:471181-472016	0.0003262857377099039	1.7003621771437317e-06	Y6
chrIV:1006493-1009075	0.00018363903474959636	6.801448708574927e-06	Y6
chrM:23574-24278	4.148820677061088e-05	1.0202173062862389e-05	Y6
chrM:33209-33800	0.0001834737430891557	0.0	Y6
chrV:48613-48976	6.6116664176272315e-06	0.0	Y6
chrV:442065-442265	4.181879009149224e-05	3.4007243542874634e-06	Y6
chrVI:75095-75772	0.0001892589512045795	0.0	Y6
chrVII:58372-59072	0.001891101887101829	1.3602897417149854e-05	Y6
chrVII:617290-618648	3.487654035298365e-05	3.4007243542874634e-06	Y6
chrVIII:155439-157974	4.843045650911947e-05	0.0	Y6
chrVIII:489422-489711	8.148878859725563e-05	3.4007243542874634e-06	Y6
chrX:357208-357576	8.760458003356082e-06	0.0	Y6
chrXI:13960-14987	3.338891540901752e-05	0.0	Y6
chrXI:421977-422859	1.1074541249525612e-05	0.0	Y6
chrXI:489074-489516	5.619916454983147e-06	0.0	Y6
chrXIII:378608-378986	0.0001479360360944093	8.501810885718658e-06	Y6
chrXIII:432966-433184	4.380229001678041e-05	3.4007243542874634e-06	Y6
chrXIV:620179-621374	2.1818499178169865e-05	0.0	Y6
chrXV:1036211-1036532	5.454624794542466e-06	0.0	Y6
chrXV:1065090-1072271	0.004858913650314252	3.4007243542874634e-06	Y6
chrXV:1077291-1077483	3.4545957032102284e-05	0.0	Y6
chrXVI:176037-176248	0.00020760632551349508	0.0	Y6
chrXVI:207566-214081	0.0003576911531936332	3.4007243542874634e-06	Y6
chrXVI:374385-375296	0.0002236396165762411	0.0	Y6
chrXVI:492125-492461	1.8182082648474888e-06	0.0	Y6
chrXVI:586216-595735	0.00026595428164905536	0.0	Y6
chrII:202557-203016	0.00010743988943672143	3.4113800226174496e-06	Y7
chrII:448500-449051	4.7261809287738115e-05	1.7056900113087248e-06	Y7
chrII:594391-594670	3.4932641647458606e-05	0.00011854545578595638	Y7
chrII:660126-661571	0.0014516127138376707	2.558535016963087e-06	Y7
chrIV:300881-301729	2.4658335280559016e-05	0.0	Y7
chrIV:877775-878281	1.027430636689959e-05	8.528450056543624e-07	Y7
chrIV:1164806-1165175	1.0567857977382436e-05	0.0	Y7
chrIV:1177551-1178127	1.5851786966073655e-05	0.0	Y7
chrV:507167-508173	6.575556074815738e-05	0.0	Y7
chrVI:14793-21498	0.0008947453087517128	2.558535016963087e-06	Y7
chrVI:135202-135918	2.3484128838627634e-05	0.0	Y7
chrVII:348643-358565	0.07647489135654896	0.00030020144199033555	Y7
chrVII:1034831-1035853	6.604911235864022e-05	0.0	Y7
chrX:538217-541311	0.01839335680963413	6.396337542407719e-05	Y7
chrX:540990-541203	0.0014448610267965652	8.528450056543623e-06	Y7
chrX:623169-623320	7.63234187255398e-06	1.7056900113087248e-06	Y7
chrXII:438196-439756	0.0002609673817192496	1.7056900113087248e-06	Y7
chrXII:1028350-1028829	5.518770277077494e-05	0.0	Y7
chrXIII:175127-175454	3.9629467415184136e-05	0.0	Y7
chrXIII:291951-293944	3.992301902566698e-05	0.0	Y7
chrXIII:379398-380629	5.988452853850047e-05	0.0	Y7
chrXIII:397077-397643	2.5538990112007554e-05	0.0	Y7
chrXIV:46468-47762	0.0001227045731818294	0.0	Y7
chrXV:436905-437462	6.164583820139754e-06	0.0	Y7
chrXV:559276-559398	1.849375146041926e-05	0.0	Y7
chrXV:627773-630451	0.00044619844793392506	1.7056900113087248e-06	Y7
chrXV:700700-702246	5.577480599174063e-05	1.7056900113087248e-06	Y7
chrXV:787958-791593	0.005467398745242996	1.1086985073506711e-05	Y7
chrXVI:175958-176869	0.000125346537676175	0.0	Y7
chrIV:556418-557162	6.128587528704026e-05	0.0	Y9
chrIV:877767-878311	0.00010467410557875018	0.0	Y9
chrIV:1328140-1328840	2.874470256825782e-05	0.0	Y9
chrM:14074-16646	0.002980229068161825	0.0036024305555555558	Y9
chrV:546188-551629	0.0019220986019227494	0.0	Y9
chrVI:45938-66237	0.00883980956905725	0.00017361111111111112	Y9
chrVI:51625-59856	0.00439143125839969	0.00013020833333333333	Y9
chrVI:54356-57948	0.002356523257718495	0.0	Y9
chrVI:57891-68738	0.006359087502128735	0.00013020833333333333	Y9
chrVII:694859-695530	2.874470256825782e-05	0.0	Y9
chrVII:923801-925138	0.00014101174844805724	0.0	Y9
chrXI:59926-61595	4.447293604900267e-05	0.0	Y9
chrXIII:105965-106861	2.1151762267208587e-05	0.0	Y9
chrXIII:144431-147218	0.0014280151294759028	0.0	Y9
chrXIII:147151-158714	0.0004707622986650526	0.0	Y9
chrXIV:407766-408482	0.00013667292541888625	0.0	Y9
chrXV:469307-470069	2.4948232417733204e-05	0.0	Y9
chrXVI:720180-733817	0.001807119791649718	0.0	Y9
chrXVI:733058-738763	0.0010190810589765368	0.0	Y9
